# Supplementary material for: Propionic Acid Promotes the Virulent Phenotype of Crohn’s Disease-Associated Adherent-Invasive Escherichia coli
Source: Cell Rep. 2020 Feb 18;30(7):2297–2305.e5. doi: 10.1016/j.celrep.2020.01.078 (PMC7034058; doi:10.1016/j.celrep.2020.01.078)
Supplement: Data S1. Sequence Analysis of Reference Strain LF82, Related to Figure 3 [file mmc2.xlsx]

## Sheet: Sheet1
Supplemental Data S1 Related to Fig. 3 Sequence analysis of reference strain LF82
target_gene	position	ref_sequence	modified_seq	effect_type	genome	quality	read_depth
LF82_032	268226	CAAAA	CAAA	frameshift_variant	16553_MJO-PA-LB_2.calls.annotate	112	19
LF82_032	268226	CAAAA	CAAA	frameshift_variant	16554_ANNE-PA-LB_2.calls.annotate	56	15
LF82_032	268226	CAAAA	CAAA	frameshift_variant	16555_CMC-PA-LB_2.calls.annotate	165	24
LF82_032	268226	CAAAA	CAAA	frameshift_variant	2958-CMcC.calls.annotate	128	22
LF82_032	268226	CAAAA	CAAA	frameshift_variant	6428_5XPA_LF82_Michiko.calls.annotate	189	32
LF82_032	268226	CAAAA	CAAA	frameshift_variant	6429_5XPA_LF82_MJO.calls.annotate	200	60
LF82_032	268226	CAAAA	CAAA	frameshift_variant	6548_LF82x5Glucose1.calls.annotate	228	217
LF82_032	268226	CAAAA	CAAA	frameshift_variant	6549_LF82x5Glucose2.calls.annotate	192	113
LF82_032	268226	CAAAA	CAAA	frameshift_variant	6550_LF82x5Glucose3_2.calls.annotate	171	114
LF82_032	268226	CAAAA	CAAA	frameshift_variant	L1_S98_L001_R2_001.calls.annotate	174	198
LF82_032	268226	CAAAA	CAAA	frameshift_variant	L2_S99_L001_R2_001.calls.annotate	147	248
LF82_032	268226	CAAAA	CAAA	frameshift_variant	L3_S100_L001_R2_001.calls.annotate	144	214
LF82_0322	1323055	CGCCATGCCGCCGGGCTGCCA	CGCCATGCCGCCGGGCTGCCA	NA	16553_MJO-PA-LB_2.calls.annotate	NA	NA
LF82_0322	1323055	CGCCATGCCGCCGGGCTGCCA	CGCCATGCCGCCGGGCTGCCA	NA	16554_ANNE-PA-LB_2.calls.annotate	NA	NA
LF82_0322	1323055	CGCCATGCCGCCGGGCTGCCA	CGCCATGCCGCCGGGCTGCCA	NA	16555_CMC-PA-LB_2.calls.annotate	NA	NA
LF82_0322	1323055	CGCCATGCCGCCGGGCTGCCA	CGCCATGCCGCCGGGCTGCCA	NA	2958-CMcC.calls.annotate	NA	NA
LF82_0322	1323055	CGCCATGCCGCCGGGCTGCCA	CGCCATGCCGCCGGGCTGCCA	NA	6428_5XPA_LF82_Michiko.calls.annotate	NA	NA
LF82_0322	1323055	CGCCATGCCGCCGGGCTGCCA	CGCCATGCCGCCGGGCTGCCA	NA	6429_5XPA_LF82_MJO.calls.annotate	NA	NA
LF82_0322	1323055	CGCCATGCCGCCGGGCTGCCA	CGCCA	frameshift_variant	6548_LF82x5Glucose1.calls.annotate	217	144
LF82_0322	1323055	CGCCATGCCGCCGGGCTGCCA	CGCCATGCCGCCGGGCTGCCA	NA	6549_LF82x5Glucose2.calls.annotate	NA	NA
LF82_0322	1323055	CGCCATGCCGCCGGGCTGCCA	CGCCATGCCGCCGGGCTGCCA	NA	6550_LF82x5Glucose3_2.calls.annotate	NA	NA
LF82_0322	1323055	CGCCATGCCGCCGGGCTGCCA	CGCCATGCCGCCGGGCTGCCA	NA	L1_S98_L001_R2_001.calls.annotate	NA	NA
LF82_0322	1323055	CGCCATGCCGCCGGGCTGCCA	CGCCATGCCGCCGGGCTGCCA	NA	L2_S99_L001_R2_001.calls.annotate	NA	NA
LF82_0322	1323055	CGCCATGCCGCCGGGCTGCCA	CGCCATGCCGCCGGGCTGCCA	NA	L3_S100_L001_R2_001.calls.annotate	NA	NA
LF82_0371	1614042	C	T	synonymous_variant	16553_MJO-PA-LB_2.calls.annotate	219	38
LF82_0371	1614042	C	T	synonymous_variant	16554_ANNE-PA-LB_2.calls.annotate	181	25
LF82_0371	1614042	C	T	synonymous_variant	16555_CMC-PA-LB_2.calls.annotate	222	44
LF82_0371	1614042	C	C	NA	2958-CMcC.calls.annotate	NA	NA
LF82_0371	1614042	C	T	synonymous_variant	6428_5XPA_LF82_Michiko.calls.annotate	221	102
LF82_0371	1614042	C	T	synonymous_variant	6429_5XPA_LF82_MJO.calls.annotate	222	135
LF82_0371	1614042	C	C	NA	6548_LF82x5Glucose1.calls.annotate	NA	NA
LF82_0371	1614042	C	T	synonymous_variant	6549_LF82x5Glucose2.calls.annotate	221	233
LF82_0371	1614042	C	T	synonymous_variant	6550_LF82x5Glucose3_2.calls.annotate	221	209
LF82_0371	1614042	C	C	NA	L1_S98_L001_R2_001.calls.annotate	NA	NA
LF82_0371	1614042	C	C	NA	L2_S99_L001_R2_001.calls.annotate	NA	NA
LF82_0371	1614042	C	T	synonymous_variant	L3_S100_L001_R2_001.calls.annotate	221	254
LF82_0371	1614045	A	C	synonymous_variant	16553_MJO-PA-LB_2.calls.annotate	222	38
LF82_0371	1614045	A	C	synonymous_variant	16554_ANNE-PA-LB_2.calls.annotate	180	25
LF82_0371	1614045	A	C	synonymous_variant	16555_CMC-PA-LB_2.calls.annotate	222	46
LF82_0371	1614045	A	A	NA	2958-CMcC.calls.annotate	NA	NA
LF82_0371	1614045	A	C	synonymous_variant	6428_5XPA_LF82_Michiko.calls.annotate	221	103
LF82_0371	1614045	A	C	synonymous_variant	6429_5XPA_LF82_MJO.calls.annotate	222	135
LF82_0371	1614045	A	A	NA	6548_LF82x5Glucose1.calls.annotate	NA	NA
LF82_0371	1614045	A	C	synonymous_variant	6549_LF82x5Glucose2.calls.annotate	221	237
LF82_0371	1614045	A	C	synonymous_variant	6550_LF82x5Glucose3_2.calls.annotate	221	212
LF82_0371	1614045	A	A	NA	L1_S98_L001_R2_001.calls.annotate	NA	NA
LF82_0371	1614045	A	A	NA	L2_S99_L001_R2_001.calls.annotate	NA	NA
LF82_0371	1614045	A	C	synonymous_variant	L3_S100_L001_R2_001.calls.annotate	221	255
LF82_0371	1614054	C	T	synonymous_variant	16553_MJO-PA-LB_2.calls.annotate	222	38
LF82_0371	1614054	C	T	synonymous_variant	16554_ANNE-PA-LB_2.calls.annotate	184	26
LF82_0371	1614054	C	T	synonymous_variant	16555_CMC-PA-LB_2.calls.annotate	222	47
LF82_0371	1614054	C	C	NA	2958-CMcC.calls.annotate	NA	NA
LF82_0371	1614054	C	T	synonymous_variant	6428_5XPA_LF82_Michiko.calls.annotate	222	102
LF82_0371	1614054	C	T	synonymous_variant	6429_5XPA_LF82_MJO.calls.annotate	222	134
LF82_0371	1614054	C	T	synonymous_variant	6548_LF82x5Glucose1.calls.annotate	83	248
LF82_0371	1614054	C	T	synonymous_variant	6549_LF82x5Glucose2.calls.annotate	221	238
LF82_0371	1614054	C	T	synonymous_variant	6550_LF82x5Glucose3_2.calls.annotate	222	220
LF82_0371	1614054	C	T	synonymous_variant	L1_S98_L001_R2_001.calls.annotate	85	250
LF82_0371	1614054	C	C	NA	L2_S99_L001_R2_001.calls.annotate	NA	NA
LF82_0371	1614054	C	T	synonymous_variant	L3_S100_L001_R2_001.calls.annotate	222	255
LF82_0371	1614060	C	A	synonymous_variant	16553_MJO-PA-LB_2.calls.annotate	222	41
LF82_0371	1614060	C	A	synonymous_variant	16554_ANNE-PA-LB_2.calls.annotate	185	26
LF82_0371	1614060	C	A	synonymous_variant	16555_CMC-PA-LB_2.calls.annotate	222	47
LF82_0371	1614060	C	C	NA	2958-CMcC.calls.annotate	NA	NA
LF82_0371	1614060	C	A	synonymous_variant	6428_5XPA_LF82_Michiko.calls.annotate	222	105
LF82_0371	1614060	C	A	synonymous_variant	6429_5XPA_LF82_MJO.calls.annotate	222	135
LF82_0371	1614060	C	A	synonymous_variant	6548_LF82x5Glucose1.calls.annotate	97	250
LF82_0371	1614060	C	A	synonymous_variant	6549_LF82x5Glucose2.calls.annotate	221	241
LF82_0371	1614060	C	A	synonymous_variant	6550_LF82x5Glucose3_2.calls.annotate	221	222
LF82_0371	1614060	C	A	synonymous_variant	L1_S98_L001_R2_001.calls.annotate	118	252
LF82_0371	1614060	C	C	NA	L2_S99_L001_R2_001.calls.annotate	NA	NA
LF82_0371	1614060	C	A	synonymous_variant	L3_S100_L001_R2_001.calls.annotate	222	254
LF82_0371	1614072	A	G	synonymous_variant	16553_MJO-PA-LB_2.calls.annotate	222	47
LF82_0371	1614072	A	G	synonymous_variant	16554_ANNE-PA-LB_2.calls.annotate	182	28
LF82_0371	1614072	A	G	synonymous_variant	16555_CMC-PA-LB_2.calls.annotate	222	48
LF82_0371	1614072	A	A	NA	2958-CMcC.calls.annotate	NA	NA
LF82_0371	1614072	A	G	synonymous_variant	6428_5XPA_LF82_Michiko.calls.annotate	222	107
LF82_0371	1614072	A	G	synonymous_variant	6429_5XPA_LF82_MJO.calls.annotate	222	148
LF82_0371	1614072	A	G	synonymous_variant	6548_LF82x5Glucose1.calls.annotate	106	250
LF82_0371	1614072	A	G	synonymous_variant	6549_LF82x5Glucose2.calls.annotate	221	250
LF82_0371	1614072	A	G	synonymous_variant	6550_LF82x5Glucose3_2.calls.annotate	221	226
LF82_0371	1614072	A	G	synonymous_variant	L1_S98_L001_R2_001.calls.annotate	68	253
LF82_0371	1614072	A	A	NA	L2_S99_L001_R2_001.calls.annotate	NA	NA
LF82_0371	1614072	A	G	synonymous_variant	L3_S100_L001_R2_001.calls.annotate	221	255
LF82_0371	1614079	A	G	missense_variant	16553_MJO-PA-LB_2.calls.annotate	222	47
LF82_0371	1614079	A	G	missense_variant	16554_ANNE-PA-LB_2.calls.annotate	178	28
LF82_0371	1614079	A	G	missense_variant	16555_CMC-PA-LB_2.calls.annotate	222	52
LF82_0371	1614079	A	A	NA	2958-CMcC.calls.annotate	NA	NA
LF82_0371	1614079	A	G	missense_variant	6428_5XPA_LF82_Michiko.calls.annotate	222	108
LF82_0371	1614079	A	G	missense_variant	6429_5XPA_LF82_MJO.calls.annotate	222	148
LF82_0371	1614079	A	G	missense_variant	6548_LF82x5Glucose1.calls.annotate	109	251
LF82_0371	1614079	A	G	missense_variant	6549_LF82x5Glucose2.calls.annotate	221	243
LF82_0371	1614079	A	G	missense_variant	6550_LF82x5Glucose3_2.calls.annotate	221	224
LF82_0371	1614079	A	G	missense_variant	L1_S98_L001_R2_001.calls.annotate	101	253
LF82_0371	1614079	A	A	NA	L2_S99_L001_R2_001.calls.annotate	NA	NA
LF82_0371	1614079	A	G	missense_variant	L3_S100_L001_R2_001.calls.annotate	221	257
LF82_0371	1614096	G	A	synonymous_variant	16553_MJO-PA-LB_2.calls.annotate	222	46
LF82_0371	1614096	G	A	synonymous_variant	16554_ANNE-PA-LB_2.calls.annotate	189	30
LF82_0371	1614096	G	A	synonymous_variant	16555_CMC-PA-LB_2.calls.annotate	222	54
LF82_0371	1614096	G	A	synonymous_variant	2958-CMcC.calls.annotate	51	19
LF82_0371	1614096	G	A	synonymous_variant	6428_5XPA_LF82_Michiko.calls.annotate	222	104
LF82_0371	1614096	G	A	synonymous_variant	6429_5XPA_LF82_MJO.calls.annotate	222	151
LF82_0371	1614096	G	A	synonymous_variant	6548_LF82x5Glucose1.calls.annotate	159	250
LF82_0371	1614096	G	A	synonymous_variant	6549_LF82x5Glucose2.calls.annotate	222	247
LF82_0371	1614096	G	A	synonymous_variant	6550_LF82x5Glucose3_2.calls.annotate	222	211
LF82_0371	1614096	G	A	synonymous_variant	L1_S98_L001_R2_001.calls.annotate	114	260
LF82_0371	1614096	G	G	NA	L2_S99_L001_R2_001.calls.annotate	NA	NA
LF82_0371	1614096	G	A	synonymous_variant	L3_S100_L001_R2_001.calls.annotate	222	253
LF82_0371	1614099	A	G	synonymous_variant	16553_MJO-PA-LB_2.calls.annotate	222	47
LF82_0371	1614099	A	G	synonymous_variant	16554_ANNE-PA-LB_2.calls.annotate	162	28
LF82_0371	1614099	A	G	synonymous_variant	16555_CMC-PA-LB_2.calls.annotate	222	54
LF82_0371	1614099	A	G	synonymous_variant	2958-CMcC.calls.annotate	51	19
LF82_0371	1614099	A	G	synonymous_variant	6428_5XPA_LF82_Michiko.calls.annotate	222	105
LF82_0371	1614099	A	G	synonymous_variant	6429_5XPA_LF82_MJO.calls.annotate	222	153
LF82_0371	1614099	A	G	synonymous_variant	6548_LF82x5Glucose1.calls.annotate	114	250
LF82_0371	1614099	A	G	synonymous_variant	6549_LF82x5Glucose2.calls.annotate	221	252
LF82_0371	1614099	A	G	synonymous_variant	6550_LF82x5Glucose3_2.calls.annotate	221	215
LF82_0371	1614099	A	G	synonymous_variant	L1_S98_L001_R2_001.calls.annotate	66	261
LF82_0371	1614099	A	A	NA	L2_S99_L001_R2_001.calls.annotate	NA	NA
LF82_0371	1614099	A	G	synonymous_variant	L3_S100_L001_R2_001.calls.annotate	221	253
LF82_0371	1614110	C	A	missense_variant	16553_MJO-PA-LB_2.calls.annotate	222	48
LF82_0371	1614110	C	A	missense_variant	16554_ANNE-PA-LB_2.calls.annotate	190	27
LF82_0371	1614110	C	A	missense_variant	16555_CMC-PA-LB_2.calls.annotate	222	51
LF82_0371	1614110	C	A	missense_variant	2958-CMcC.calls.annotate	57	15
LF82_0371	1614110	C	A	missense_variant	6428_5XPA_LF82_Michiko.calls.annotate	222	105
LF82_0371	1614110	C	A	missense_variant	6429_5XPA_LF82_MJO.calls.annotate	222	149
LF82_0371	1614110	C	A	missense_variant	6548_LF82x5Glucose1.calls.annotate	143	243
LF82_0371	1614110	C	A	missense_variant	6549_LF82x5Glucose2.calls.annotate	222	247
LF82_0371	1614110	C	A	missense_variant	6550_LF82x5Glucose3_2.calls.annotate	222	215
LF82_0371	1614110	C	A	missense_variant	L1_S98_L001_R2_001.calls.annotate	96	254
LF82_0371	1614110	C	C	NA	L2_S99_L001_R2_001.calls.annotate	NA	NA
LF82_0371	1614110	C	A	missense_variant	L3_S100_L001_R2_001.calls.annotate	222	244
LF82_0371	1614144	T	A	synonymous_variant	16553_MJO-PA-LB_2.calls.annotate	222	48
LF82_0371	1614144	T	A	synonymous_variant	16554_ANNE-PA-LB_2.calls.annotate	51	19
LF82_0371	1614144	T	A	synonymous_variant	16555_CMC-PA-LB_2.calls.annotate	222	46
LF82_0371	1614144	T	A	synonymous_variant	2958-CMcC.calls.annotate	61	11
LF82_0371	1614144	T	A	synonymous_variant	6428_5XPA_LF82_Michiko.calls.annotate	220	99
LF82_0371	1614144	T	A	synonymous_variant	6429_5XPA_LF82_MJO.calls.annotate	222	138
LF82_0371	1614144	T	A	synonymous_variant	6548_LF82x5Glucose1.calls.annotate	126	223
LF82_0371	1614144	T	A	synonymous_variant	6549_LF82x5Glucose2.calls.annotate	222	226
LF82_0371	1614144	T	A	synonymous_variant	6550_LF82x5Glucose3_2.calls.annotate	221	191
LF82_0371	1614144	T	T	NA	L1_S98_L001_R2_001.calls.annotate	NA	NA
LF82_0371	1614144	T	T	NA	L2_S99_L001_R2_001.calls.annotate	NA	NA
LF82_0371	1614144	T	A	synonymous_variant	L3_S100_L001_R2_001.calls.annotate	221	239
LF82_0423	549872	GTCTTATCAGGCCTACAGTCGGTGTTGGAGCGGTGGGCCGGATAAGGCGTTTACGCCGCGTCCGGCAATCGGCACACCATGCCTGATGCGATGCTGGCGCATCTTATCAGGCCTACAGTCGGTGTTGGAGCGGTGGGCCGGATAAGGCGTTTACGCCGCATCCGGCAATCGGCACACCATGCCTGATGCGATGCTGGCGCGTCTTATCAGGTCTACAGGCGGTGTCGGAGCGGTGGGCCGGATAAGGCGTTTACGCCGCATCCGGCAATCGGCACACCATGCCTGATGCGATGCTGGCGCATCTTATCAGGCCTACAG	GTCTTATCAGGCCTACAGTCGGTGTTGGAGCGGTGGGCCGGATAAGGCGTTTACGCCGCGTCCGGCAATCGGCACACCATGCCTGATGCGATGCTGGCGCATCTTATCAGGCCTACAGTCGGTGTTGGAGCGGTGGGCCGGATAAGGCGTTTACGCCGCATCCGGCAATCGGCACACCATGCCTGATGCGATGCTGGCGCGTCTTATCAGGTCTACAGGCGGTGTCGGAGCGGTGGGCCGGATAAGGCGTTTACGCCGCATCCGGCAATCGGCACACCATGCCTGATGCGATGCTGGCGCATCTTATCAGGCCTACAG	NA	16553_MJO-PA-LB_2.calls.annotate	NA	NA
LF82_0423	549872	GTCTTATCAGGCCTACAGTCGGTGTTGGAGCGGTGGGCCGGATAAGGCGTTTACGCCGCGTCCGGCAATCGGCACACCATGCCTGATGCGATGCTGGCGCATCTTATCAGGCCTACAGTCGGTGTTGGAGCGGTGGGCCGGATAAGGCGTTTACGCCGCATCCGGCAATCGGCACACCATGCCTGATGCGATGCTGGCGCGTCTTATCAGGTCTACAGGCGGTGTCGGAGCGGTGGGCCGGATAAGGCGTTTACGCCGCATCCGGCAATCGGCACACCATGCCTGATGCGATGCTGGCGCATCTTATCAGGCCTACAG	GTCTTATCAGGCCTACAGTCGGTGTTGGAGCGGTGGGCCGGATAAGGCGTTTACGCCGCGTCCGGCAATCGGCACACCATGCCTGATGCGATGCTGGCGCATCTTATCAGGCCTACAGTCGGTGTTGGAGCGGTGGGCCGGATAAGGCGTTTACGCCGCATCCGGCAATCGGCACACCATGCCTGATGCGATGCTGGCGCGTCTTATCAGGTCTACAGGCGGTGTCGGAGCGGTGGGCCGGATAAGGCGTTTACGCCGCATCCGGCAATCGGCACACCATGCCTGATGCGATGCTGGCGCATCTTATCAGGCCTACAG	NA	16554_ANNE-PA-LB_2.calls.annotate	NA	NA
LF82_0423	549872	GTCTTATCAGGCCTACAGTCGGTGTTGGAGCGGTGGGCCGGATAAGGCGTTTACGCCGCGTCCGGCAATCGGCACACCATGCCTGATGCGATGCTGGCGCATCTTATCAGGCCTACAGTCGGTGTTGGAGCGGTGGGCCGGATAAGGCGTTTACGCCGCATCCGGCAATCGGCACACCATGCCTGATGCGATGCTGGCGCGTCTTATCAGGTCTACAGGCGGTGTCGGAGCGGTGGGCCGGATAAGGCGTTTACGCCGCATCCGGCAATCGGCACACCATGCCTGATGCGATGCTGGCGCATCTTATCAGGCCTACAG	GTCTTATCAGGCCTACAGTCGGTGTTGGAGCGGTGGGCCGGATAAGGCGTTTACGCCGCGTCCGGCAATCGGCACACCATGCCTGATGCGATGCTGGCGCATCTTATCAGGCCTACAGTCGGTGTTGGAGCGGTGGGCCGGATAAGGCGTTTACGCCGCATCCGGCAATCGGCACACCATGCCTGATGCGATGCTGGCGCGTCTTATCAGGTCTACAGGCGGTGTCGGAGCGGTGGGCCGGATAAGGCGTTTACGCCGCATCCGGCAATCGGCACACCATGCCTGATGCGATGCTGGCGCATCTTATCAGGCCTACAG	NA	16555_CMC-PA-LB_2.calls.annotate	NA	NA
LF82_0423	549872	GTCTTATCAGGCCTACAGTCGGTGTTGGAGCGGTGGGCCGGATAAGGCGTTTACGCCGCGTCCGGCAATCGGCACACCATGCCTGATGCGATGCTGGCGCATCTTATCAGGCCTACAGTCGGTGTTGGAGCGGTGGGCCGGATAAGGCGTTTACGCCGCATCCGGCAATCGGCACACCATGCCTGATGCGATGCTGGCGCGTCTTATCAGGTCTACAGGCGGTGTCGGAGCGGTGGGCCGGATAAGGCGTTTACGCCGCATCCGGCAATCGGCACACCATGCCTGATGCGATGCTGGCGCATCTTATCAGGCCTACAG	GTCTTATCAGGCCTACAGTCGGTGTTGGAGCGGTGGGCCGGATAAGGCGTTTACGCCGCGTCCGGCAATCGGCACACCATGCCTGATGCGATGCTGGCGCATCTTATCAGGCCTACAGTCGGTGTTGGAGCGGTGGGCCGGATAAGGCGTTTACGCCGCATCCGGCAATCGGCACACCATGCCTGATGCGATGCTGGCGCGTCTTATCAGGTCTACAGGCGGTGTCGGAGCGGTGGGCCGGATAAGGCGTTTACGCCGCATCCGGCAATCGGCACACCATGCCTGATGCGATGCTGGCGCATCTTATCAGGCCTACAG	NA	2958-CMcC.calls.annotate	NA	NA
LF82_0423	549872	GTCTTATCAGGCCTACAGTCGGTGTTGGAGCGGTGGGCCGGATAAGGCGTTTACGCCGCGTCCGGCAATCGGCACACCATGCCTGATGCGATGCTGGCGCATCTTATCAGGCCTACAGTCGGTGTTGGAGCGGTGGGCCGGATAAGGCGTTTACGCCGCATCCGGCAATCGGCACACCATGCCTGATGCGATGCTGGCGCGTCTTATCAGGTCTACAGGCGGTGTCGGAGCGGTGGGCCGGATAAGGCGTTTACGCCGCATCCGGCAATCGGCACACCATGCCTGATGCGATGCTGGCGCATCTTATCAGGCCTACAG	GTCTTATCAGGCCTACAGTCGGTGTTGGAGCGGTGGGCCGGATAAGGCGTTTACGCCGCGTCCGGCAATCGGCACACCATGCCTGATGCGATGCTGGCGCATCTTATCAGGCCTACAGTCGGTGTTGGAGCGGTGGGCCGGATAAGGCGTTTACGCCGCATCCGGCAATCGGCACACCATGCCTGATGCGATGCTGGCGCGTCTTATCAGGTCTACAGGCGGTGTCGGAGCGGTGGGCCGGATAAGGCGTTTACGCCGCATCCGGCAATCGGCACACCATGCCTGATGCGATGCTGGCGCATCTTATCAGGCCTACAG	NA	6428_5XPA_LF82_Michiko.calls.annotate	NA	NA
LF82_0423	549872	GTCTTATCAGGCCTACAGTCGGTGTTGGAGCGGTGGGCCGGATAAGGCGTTTACGCCGCGTCCGGCAATCGGCACACCATGCCTGATGCGATGCTGGCGCATCTTATCAGGCCTACAGTCGGTGTTGGAGCGGTGGGCCGGATAAGGCGTTTACGCCGCATCCGGCAATCGGCACACCATGCCTGATGCGATGCTGGCGCGTCTTATCAGGTCTACAGGCGGTGTCGGAGCGGTGGGCCGGATAAGGCGTTTACGCCGCATCCGGCAATCGGCACACCATGCCTGATGCGATGCTGGCGCATCTTATCAGGCCTACAG	GTCTTATCAGGCCTACAGTCGGTGTTGGAGCGGTGGGCCGGATAAGGCGTTTACGCCGCGTCCGGCAATCGGCACACCATGCCTGATGCGATGCTGGCGCATCTTATCAGGCCTACAGTCGGTGTTGGAGCGGTGGGCCGGATAAGGCGTTTACGCCGCATCCGGCAATCGGCACACCATGCCTGATGCGATGCTGGCGCGTCTTATCAGGTCTACAGGCGGTGTCGGAGCGGTGGGCCGGATAAGGCGTTTACGCCGCATCCGGCAATCGGCACACCATGCCTGATGCGATGCTGGCGCATCTTATCAGGCCTACAG	NA	6429_5XPA_LF82_MJO.calls.annotate	NA	NA
LF82_0423	549872	GTCTTATCAGGCCTACAGTCGGTGTTGGAGCGGTGGGCCGGATAAGGCGTTTACGCCGCGTCCGGCAATCGGCACACCATGCCTGATGCGATGCTGGCGCATCTTATCAGGCCTACAGTCGGTGTTGGAGCGGTGGGCCGGATAAGGCGTTTACGCCGCATCCGGCAATCGGCACACCATGCCTGATGCGATGCTGGCGCGTCTTATCAGGTCTACAGGCGGTGTCGGAGCGGTGGGCCGGATAAGGCGTTTACGCCGCATCCGGCAATCGGCACACCATGCCTGATGCGATGCTGGCGCATCTTATCAGGCCTACAG	GTCTTATCAGGCCTACAGTCGGTGTTGGAGCGGTGGGCCGGATAAGGCGTTTACGCCGCGTCCGGCAATCGGCACACCATGCCTGATGCGATGCTGGCGCATCTTATCAGGCCTACAGTCGGTGTTGGAGCGGTGGGCCGGATAAGGCGTTTACGCCGCATCCGGCAATCGGCACACCATGCCTGATGCGATGCTGGCGCGTCTTATCAGGTCTACAGGCGGTGTCGGAGCGGTGGGCCGGATAAGGCGTTTACGCCGCATCCGGCAATCGGCACACCATGCCTGATGCGATGCTGGCGCATCTTATCAGGCCTACAG	NA	6548_LF82x5Glucose1.calls.annotate	NA	NA
LF82_0423	549872	GTCTTATCAGGCCTACAGTCGGTGTTGGAGCGGTGGGCCGGATAAGGCGTTTACGCCGCGTCCGGCAATCGGCACACCATGCCTGATGCGATGCTGGCGCATCTTATCAGGCCTACAGTCGGTGTTGGAGCGGTGGGCCGGATAAGGCGTTTACGCCGCATCCGGCAATCGGCACACCATGCCTGATGCGATGCTGGCGCGTCTTATCAGGTCTACAGGCGGTGTCGGAGCGGTGGGCCGGATAAGGCGTTTACGCCGCATCCGGCAATCGGCACACCATGCCTGATGCGATGCTGGCGCATCTTATCAGGCCTACAG	GTCTTATCAGGCCTACAGTCGGTGTTGGAGCGGTGGGCCGGATAAGGCGTTTACGCCGCGTCCGGCAATCGGCACACCATGCCTGATGCGATGCTGGCGCATCTTATCAGGCCTACAGTCGGTGTTGGAGCGGTGGGCCGGATAAGGCGTTTACGCCGCATCCGGCAATCGGCACACCATGCCTGATGCGATGCTGGCGCGTCTTATCAGGTCTACAGGCGGTGTCGGAGCGGTGGGCCGGATAAGGCGTTTACGCCGCATCCGGCAATCGGCACACCATGCCTGATGCGATGCTGGCGCATCTTATCAGGCCTACAG	NA	6549_LF82x5Glucose2.calls.annotate	NA	NA
LF82_0423	549872	GTCTTATCAGGCCTACAGTCGGTGTTGGAGCGGTGGGCCGGATAAGGCGTTTACGCCGCGTCCGGCAATCGGCACACCATGCCTGATGCGATGCTGGCGCATCTTATCAGGCCTACAGTCGGTGTTGGAGCGGTGGGCCGGATAAGGCGTTTACGCCGCATCCGGCAATCGGCACACCATGCCTGATGCGATGCTGGCGCGTCTTATCAGGTCTACAGGCGGTGTCGGAGCGGTGGGCCGGATAAGGCGTTTACGCCGCATCCGGCAATCGGCACACCATGCCTGATGCGATGCTGGCGCATCTTATCAGGCCTACAG	GTCTTATCAGGCCTACAGTCGGTGTTGGAGCGGTGGGCCGGATAAGGCGTTTACGCCGCGTCCGGCAATCGGCACACCATGCCTGATGCGATGCTGGCGCATCTTATCAGGCCTACAGTCGGTGTTGGAGCGGTGGGCCGGATAAGGCGTTTACGCCGCATCCGGCAATCGGCACACCATGCCTGATGCGATGCTGGCGCGTCTTATCAGGTCTACAGGCGGTGTCGGAGCGGTGGGCCGGATAAGGCGTTTACGCCGCATCCGGCAATCGGCACACCATGCCTGATGCGATGCTGGCGCATCTTATCAGGCCTACAG	NA	6550_LF82x5Glucose3_2.calls.annotate	NA	NA
LF82_0423	549872	GTCTTATCAGGCCTACAGTCGGTGTTGGAGCGGTGGGCCGGATAAGGCGTTTACGCCGCGTCCGGCAATCGGCACACCATGCCTGATGCGATGCTGGCGCATCTTATCAGGCCTACAGTCGGTGTTGGAGCGGTGGGCCGGATAAGGCGTTTACGCCGCATCCGGCAATCGGCACACCATGCCTGATGCGATGCTGGCGCGTCTTATCAGGTCTACAGGCGGTGTCGGAGCGGTGGGCCGGATAAGGCGTTTACGCCGCATCCGGCAATCGGCACACCATGCCTGATGCGATGCTGGCGCATCTTATCAGGCCTACAG	GTCTTATCAGGCCTACAGTCGGTGTTGGAGCGGTGGGCCGGATAAGGCGTTTACGCCGCGTCCGGCAATCGGCACACCATGCCTGATGCGATGCTGGCGCATCTTATCAGGCCTACAGTCGGTGTTGGAGCGGTGGGCCGGATAAGGCGTTTACGCCGCATCCGGCAATCGGCACACCATGCCTGATGCGATGCTGGCGCGTCTTATCAGGTCTACAGGCGGTGTCGGAGCGGTGGGCCGGATAAGGCGTTTACGCCGCATCCGGCAATCGGCACACCATGCCTGATGCGATGCTGGCGCATCTTATCAGGCCTACAG	NA	L1_S98_L001_R2_001.calls.annotate	NA	NA
LF82_0423	549872	GTCTTATCAGGCCTACAGTCGGTGTTGGAGCGGTGGGCCGGATAAGGCGTTTACGCCGCGTCCGGCAATCGGCACACCATGCCTGATGCGATGCTGGCGCATCTTATCAGGCCTACAGTCGGTGTTGGAGCGGTGGGCCGGATAAGGCGTTTACGCCGCATCCGGCAATCGGCACACCATGCCTGATGCGATGCTGGCGCGTCTTATCAGGTCTACAGGCGGTGTCGGAGCGGTGGGCCGGATAAGGCGTTTACGCCGCATCCGGCAATCGGCACACCATGCCTGATGCGATGCTGGCGCATCTTATCAGGCCTACAG	GTCTTATCAGGCCTACAGTCGGTGTTGGAGCGGTGGGCCGGATAAGGCGTTTACGCCGCATCCGGCAATCGGCACACCATGCCTGATGCGATGCTGGCGCGTCTTATCAGGTCTACAGGCGGTGTCGGAGCGGTGGGCCGGATAAGGCGTTTACGCCGCATCCGGCAATCGGCACACCATGCCTGATGCGATGCTGGCGCATCTTATCAGGCCTACAG	upstream_gene_variant	L2_S99_L001_R2_001.calls.annotate	222	237
LF82_0423	549872	GTCTTATCAGGCCTACAGTCGGTGTTGGAGCGGTGGGCCGGATAAGGCGTTTACGCCGCGTCCGGCAATCGGCACACCATGCCTGATGCGATGCTGGCGCATCTTATCAGGCCTACAGTCGGTGTTGGAGCGGTGGGCCGGATAAGGCGTTTACGCCGCATCCGGCAATCGGCACACCATGCCTGATGCGATGCTGGCGCGTCTTATCAGGTCTACAGGCGGTGTCGGAGCGGTGGGCCGGATAAGGCGTTTACGCCGCATCCGGCAATCGGCACACCATGCCTGATGCGATGCTGGCGCATCTTATCAGGCCTACAG	GTCTTATCAGGCCTACAGTCGGTGTTGGAGCGGTGGGCCGGATAAGGCGTTTACGCCGCGTCCGGCAATCGGCACACCATGCCTGATGCGATGCTGGCGCATCTTATCAGGCCTACAGTCGGTGTTGGAGCGGTGGGCCGGATAAGGCGTTTACGCCGCATCCGGCAATCGGCACACCATGCCTGATGCGATGCTGGCGCGTCTTATCAGGTCTACAGGCGGTGTCGGAGCGGTGGGCCGGATAAGGCGTTTACGCCGCATCCGGCAATCGGCACACCATGCCTGATGCGATGCTGGCGCATCTTATCAGGCCTACAG	NA	L3_S100_L001_R2_001.calls.annotate	NA	NA
LF82_0802	1456504	GC	GCC	frameshift_variant	16553_MJO-PA-LB_2.calls.annotate	178	14
LF82_0802	1456504	GC	GCC	frameshift_variant	16554_ANNE-PA-LB_2.calls.annotate	188	11
LF82_0802	1456504	GC	GCC	frameshift_variant	16555_CMC-PA-LB_2.calls.annotate	228	27
LF82_0802	1456504	GC	GCC	frameshift_variant	2958-CMcC.calls.annotate	228	37
LF82_0802	1456504	GC	GCC	frameshift_variant	6428_5XPA_LF82_Michiko.calls.annotate	228	27
LF82_0802	1456504	GC	GCC	frameshift_variant	6429_5XPA_LF82_MJO.calls.annotate	228	55
LF82_0802	1456504	GC	GCC	frameshift_variant	6548_LF82x5Glucose1.calls.annotate	228	112
LF82_0802	1456504	GC	GCC	frameshift_variant	6549_LF82x5Glucose2.calls.annotate	228	73
LF82_0802	1456504	GC	GCC	frameshift_variant	6550_LF82x5Glucose3_2.calls.annotate	228	82
LF82_0802	1456504	GC	GCC	frameshift_variant	L1_S98_L001_R2_001.calls.annotate	228	220
LF82_0802	1456504	GC	GCC	frameshift_variant	L2_S99_L001_R2_001.calls.annotate	228	245
LF82_0802	1456504	GC	GCC	frameshift_variant	L3_S100_L001_R2_001.calls.annotate	228	225
LF82_0848	191749	C	C	NA	16553_MJO-PA-LB_2.calls.annotate	NA	NA
LF82_0848	191749	C	C	NA	16554_ANNE-PA-LB_2.calls.annotate	NA	NA
LF82_0848	191749	C	C	NA	16555_CMC-PA-LB_2.calls.annotate	NA	NA
LF82_0848	191749	C	C	NA	2958-CMcC.calls.annotate	NA	NA
LF82_0848	191749	C	C	NA	6428_5XPA_LF82_Michiko.calls.annotate	NA	NA
LF82_0848	191749	C	A	missense_variant	6429_5XPA_LF82_MJO.calls.annotate	228	68
LF82_0848	191749	C	C	NA	6548_LF82x5Glucose1.calls.annotate	NA	NA
LF82_0848	191749	C	C	NA	6549_LF82x5Glucose2.calls.annotate	NA	NA
LF82_0848	191749	C	C	NA	6550_LF82x5Glucose3_2.calls.annotate	NA	NA
LF82_0848	191749	C	C	NA	L1_S98_L001_R2_001.calls.annotate	NA	NA
LF82_0848	191749	C	C	NA	L2_S99_L001_R2_001.calls.annotate	NA	NA
LF82_0848	191749	C	C	NA	L3_S100_L001_R2_001.calls.annotate	NA	NA
LF82_099	1002205	T	C	missense_variant	16553_MJO-PA-LB_2.calls.annotate	186	33
LF82_099	1002205	T	C	missense_variant	16554_ANNE-PA-LB_2.calls.annotate	149	32
LF82_099	1002205	T	C	missense_variant	16555_CMC-PA-LB_2.calls.annotate	222	75
LF82_099	1002205	T	C	missense_variant	2958-CMcC.calls.annotate	222	86
LF82_099	1002205	T	C	missense_variant	6428_5XPA_LF82_Michiko.calls.annotate	222	78
LF82_099	1002205	T	C	missense_variant	6429_5XPA_LF82_MJO.calls.annotate	222	121
LF82_099	1002205	T	C	missense_variant	6548_LF82x5Glucose1.calls.annotate	222	251
LF82_099	1002205	T	C	missense_variant	6549_LF82x5Glucose2.calls.annotate	222	235
LF82_099	1002205	T	C	missense_variant	6550_LF82x5Glucose3_2.calls.annotate	222	215
LF82_099	1002205	T	T	NA	L1_S98_L001_R2_001.calls.annotate	NA	NA
LF82_099	1002205	T	T	NA	L2_S99_L001_R2_001.calls.annotate	NA	NA
LF82_099	1002205	T	T	NA	L3_S100_L001_R2_001.calls.annotate	NA	NA
LF82_099	1002239	G	A	synonymous_variant	16553_MJO-PA-LB_2.calls.annotate	154	34
LF82_099	1002239	G	A	synonymous_variant	16554_ANNE-PA-LB_2.calls.annotate	110	35
LF82_099	1002239	G	A	synonymous_variant	16555_CMC-PA-LB_2.calls.annotate	222	86
LF82_099	1002239	G	A	synonymous_variant	2958-CMcC.calls.annotate	222	92
LF82_099	1002239	G	A	synonymous_variant	6428_5XPA_LF82_Michiko.calls.annotate	222	80
LF82_099	1002239	G	A	synonymous_variant	6429_5XPA_LF82_MJO.calls.annotate	222	116
LF82_099	1002239	G	A	synonymous_variant	6548_LF82x5Glucose1.calls.annotate	222	251
LF82_099	1002239	G	A	synonymous_variant	6549_LF82x5Glucose2.calls.annotate	222	230
LF82_099	1002239	G	A	synonymous_variant	6550_LF82x5Glucose3_2.calls.annotate	222	235
LF82_099	1002239	G	G	NA	L1_S98_L001_R2_001.calls.annotate	NA	NA
LF82_099	1002239	G	G	NA	L2_S99_L001_R2_001.calls.annotate	NA	NA
LF82_099	1002239	G	G	NA	L3_S100_L001_R2_001.calls.annotate	NA	NA
LF82_099	1002284	T	C	synonymous_variant	16553_MJO-PA-LB_2.calls.annotate	161	33
LF82_099	1002284	T	C	synonymous_variant	16554_ANNE-PA-LB_2.calls.annotate	222	36
LF82_099	1002284	T	C	synonymous_variant	16555_CMC-PA-LB_2.calls.annotate	222	67
LF82_099	1002284	T	C	synonymous_variant	2958-CMcC.calls.annotate	222	83
LF82_099	1002284	T	C	synonymous_variant	6428_5XPA_LF82_Michiko.calls.annotate	222	82
LF82_099	1002284	T	C	synonymous_variant	6429_5XPA_LF82_MJO.calls.annotate	222	100
LF82_099	1002284	T	C	synonymous_variant	6548_LF82x5Glucose1.calls.annotate	222	245
LF82_099	1002284	T	C	synonymous_variant	6549_LF82x5Glucose2.calls.annotate	222	208
LF82_099	1002284	T	C	synonymous_variant	6550_LF82x5Glucose3_2.calls.annotate	222	215
LF82_099	1002284	T	T	NA	L1_S98_L001_R2_001.calls.annotate	NA	NA
LF82_099	1002284	T	T	NA	L2_S99_L001_R2_001.calls.annotate	NA	NA
LF82_099	1002284	T	T	NA	L3_S100_L001_R2_001.calls.annotate	NA	NA
LF82_099	1002314	G	A	synonymous_variant	16553_MJO-PA-LB_2.calls.annotate	194	39
LF82_099	1002314	G	A	synonymous_variant	16554_ANNE-PA-LB_2.calls.annotate	218	36
LF82_099	1002314	G	A	synonymous_variant	16555_CMC-PA-LB_2.calls.annotate	222	59
LF82_099	1002314	G	A	synonymous_variant	2958-CMcC.calls.annotate	222	77
LF82_099	1002314	G	A	synonymous_variant	6428_5XPA_LF82_Michiko.calls.annotate	222	94
LF82_099	1002314	G	A	synonymous_variant	6429_5XPA_LF82_MJO.calls.annotate	222	108
LF82_099	1002314	G	A	synonymous_variant	6548_LF82x5Glucose1.calls.annotate	222	226
LF82_099	1002314	G	A	synonymous_variant	6549_LF82x5Glucose2.calls.annotate	222	192
LF82_099	1002314	G	A	synonymous_variant	6550_LF82x5Glucose3_2.calls.annotate	222	207
LF82_099	1002314	G	G	NA	L1_S98_L001_R2_001.calls.annotate	NA	NA
LF82_099	1002314	G	G	NA	L2_S99_L001_R2_001.calls.annotate	NA	NA
LF82_099	1002314	G	G	NA	L3_S100_L001_R2_001.calls.annotate	NA	NA
LF82_099	1002350	T	C	synonymous_variant	16553_MJO-PA-LB_2.calls.annotate	218	36
LF82_099	1002350	T	C	synonymous_variant	16554_ANNE-PA-LB_2.calls.annotate	217	32
LF82_099	1002350	T	C	synonymous_variant	16555_CMC-PA-LB_2.calls.annotate	222	68
LF82_099	1002350	T	C	synonymous_variant	2958-CMcC.calls.annotate	222	88
LF82_099	1002350	T	C	synonymous_variant	6428_5XPA_LF82_Michiko.calls.annotate	222	82
LF82_099	1002350	T	C	synonymous_variant	6429_5XPA_LF82_MJO.calls.annotate	222	106
LF82_099	1002350	T	C	synonymous_variant	6548_LF82x5Glucose1.calls.annotate	222	238
LF82_099	1002350	T	C	synonymous_variant	6549_LF82x5Glucose2.calls.annotate	222	177
LF82_099	1002350	T	C	synonymous_variant	6550_LF82x5Glucose3_2.calls.annotate	222	194
LF82_099	1002350	T	C	synonymous_variant	L1_S98_L001_R2_001.calls.annotate	54	253
LF82_099	1002350	T	T	NA	L2_S99_L001_R2_001.calls.annotate	NA	NA
LF82_099	1002350	T	T	NA	L3_S100_L001_R2_001.calls.annotate	NA	NA
LF82_099	1002354	A	T	missense_variant	16553_MJO-PA-LB_2.calls.annotate	209	37
LF82_099	1002354	A	T	missense_variant	16554_ANNE-PA-LB_2.calls.annotate	218	32
LF82_099	1002354	A	T	missense_variant	16555_CMC-PA-LB_2.calls.annotate	222	64
LF82_099	1002354	A	T	missense_variant	2958-CMcC.calls.annotate	222	86
LF82_099	1002354	A	T	missense_variant	6428_5XPA_LF82_Michiko.calls.annotate	222	82
LF82_099	1002354	A	T	missense_variant	6429_5XPA_LF82_MJO.calls.annotate	222	108
LF82_099	1002354	A	T	missense_variant	6548_LF82x5Glucose1.calls.annotate	222	237
LF82_099	1002354	A	T	missense_variant	6549_LF82x5Glucose2.calls.annotate	222	175
LF82_099	1002354	A	T	missense_variant	6550_LF82x5Glucose3_2.calls.annotate	222	191
LF82_099	1002354	A	A	NA	L1_S98_L001_R2_001.calls.annotate	NA	NA
LF82_099	1002354	A	A	NA	L2_S99_L001_R2_001.calls.annotate	NA	NA
LF82_099	1002354	A	A	NA	L3_S100_L001_R2_001.calls.annotate	NA	NA
LF82_099	1002356	T	C	synonymous_variant	16553_MJO-PA-LB_2.calls.annotate	216	37
LF82_099	1002356	T	C	synonymous_variant	16554_ANNE-PA-LB_2.calls.annotate	214	32
LF82_099	1002356	T	C	synonymous_variant	16555_CMC-PA-LB_2.calls.annotate	222	64
LF82_099	1002356	T	C	synonymous_variant	2958-CMcC.calls.annotate	222	87
LF82_099	1002356	T	C	synonymous_variant	6428_5XPA_LF82_Michiko.calls.annotate	222	82
LF82_099	1002356	T	C	synonymous_variant	6429_5XPA_LF82_MJO.calls.annotate	222	108
LF82_099	1002356	T	C	synonymous_variant	6548_LF82x5Glucose1.calls.annotate	222	235
LF82_099	1002356	T	C	synonymous_variant	6549_LF82x5Glucose2.calls.annotate	222	174
LF82_099	1002356	T	C	synonymous_variant	6550_LF82x5Glucose3_2.calls.annotate	222	190
LF82_099	1002356	T	C	synonymous_variant	L1_S98_L001_R2_001.calls.annotate	58	251
LF82_099	1002356	T	T	NA	L2_S99_L001_R2_001.calls.annotate	NA	NA
LF82_099	1002356	T	T	NA	L3_S100_L001_R2_001.calls.annotate	NA	NA
LF82_099	1002377	T	C	synonymous_variant	16553_MJO-PA-LB_2.calls.annotate	184	36
LF82_099	1002377	T	C	synonymous_variant	16554_ANNE-PA-LB_2.calls.annotate	222	36
LF82_099	1002377	T	C	synonymous_variant	16555_CMC-PA-LB_2.calls.annotate	222	59
LF82_099	1002377	T	C	synonymous_variant	2958-CMcC.calls.annotate	222	98
LF82_099	1002377	T	C	synonymous_variant	6428_5XPA_LF82_Michiko.calls.annotate	222	84
LF82_099	1002377	T	C	synonymous_variant	6429_5XPA_LF82_MJO.calls.annotate	222	120
LF82_099	1002377	T	C	synonymous_variant	6548_LF82x5Glucose1.calls.annotate	222	237
LF82_099	1002377	T	C	synonymous_variant	6549_LF82x5Glucose2.calls.annotate	222	180
LF82_099	1002377	T	C	synonymous_variant	6550_LF82x5Glucose3_2.calls.annotate	222	191
LF82_099	1002377	T	C	synonymous_variant	L1_S98_L001_R2_001.calls.annotate	119	259
LF82_099	1002377	T	T	NA	L2_S99_L001_R2_001.calls.annotate	NA	NA
LF82_099	1002377	T	T	NA	L3_S100_L001_R2_001.calls.annotate	NA	NA
LF82_099	1002394	G	A	synonymous_variant	16553_MJO-PA-LB_2.calls.annotate	212	35
LF82_099	1002394	G	A	synonymous_variant	16554_ANNE-PA-LB_2.calls.annotate	200	33
LF82_099	1002394	G	A	synonymous_variant	16555_CMC-PA-LB_2.calls.annotate	222	57
LF82_099	1002394	G	A	synonymous_variant	2958-CMcC.calls.annotate	222	97
LF82_099	1002394	G	A	synonymous_variant	6428_5XPA_LF82_Michiko.calls.annotate	222	83
LF82_099	1002394	G	A	synonymous_variant	6429_5XPA_LF82_MJO.calls.annotate	222	119
LF82_099	1002394	G	A	synonymous_variant	6548_LF82x5Glucose1.calls.annotate	222	232
LF82_099	1002394	G	A	synonymous_variant	6549_LF82x5Glucose2.calls.annotate	222	174
LF82_099	1002394	G	A	synonymous_variant	6550_LF82x5Glucose3_2.calls.annotate	222	185
LF82_099	1002394	G	A	synonymous_variant	L1_S98_L001_R2_001.calls.annotate	92	262
LF82_099	1002394	G	G	NA	L2_S99_L001_R2_001.calls.annotate	NA	NA
LF82_099	1002394	G	A	synonymous_variant	L3_S100_L001_R2_001.calls.annotate	101	263
LF82_099	1002409	G	A	synonymous_variant	16553_MJO-PA-LB_2.calls.annotate	222	37
LF82_099	1002409	G	A	synonymous_variant	16554_ANNE-PA-LB_2.calls.annotate	222	32
LF82_099	1002409	G	A	synonymous_variant	16555_CMC-PA-LB_2.calls.annotate	222	60
LF82_099	1002409	G	A	synonymous_variant	2958-CMcC.calls.annotate	222	96
LF82_099	1002409	G	A	synonymous_variant	6428_5XPA_LF82_Michiko.calls.annotate	222	77
LF82_099	1002409	G	A	synonymous_variant	6429_5XPA_LF82_MJO.calls.annotate	222	120
LF82_099	1002409	G	A	synonymous_variant	6548_LF82x5Glucose1.calls.annotate	222	225
LF82_099	1002409	G	A	synonymous_variant	6549_LF82x5Glucose2.calls.annotate	222	165
LF82_099	1002409	G	A	synonymous_variant	6550_LF82x5Glucose3_2.calls.annotate	222	182
LF82_099	1002409	G	A	synonymous_variant	L1_S98_L001_R2_001.calls.annotate	145	252
LF82_099	1002409	G	G	NA	L2_S99_L001_R2_001.calls.annotate	NA	NA
LF82_099	1002409	G	A	synonymous_variant	L3_S100_L001_R2_001.calls.annotate	131	241
LF82_099	1002416	A	C	missense_variant	16553_MJO-PA-LB_2.calls.annotate	222	39
LF82_099	1002416	A	C	missense_variant	16554_ANNE-PA-LB_2.calls.annotate	222	32
LF82_099	1002416	A	C	missense_variant	16555_CMC-PA-LB_2.calls.annotate	222	62
LF82_099	1002416	A	C	missense_variant	2958-CMcC.calls.annotate	222	100
LF82_099	1002416	A	C	missense_variant	6428_5XPA_LF82_Michiko.calls.annotate	222	81
LF82_099	1002416	A	C	missense_variant	6429_5XPA_LF82_MJO.calls.annotate	222	125
LF82_099	1002416	A	C	missense_variant	6548_LF82x5Glucose1.calls.annotate	222	231
LF82_099	1002416	A	C	missense_variant	6549_LF82x5Glucose2.calls.annotate	222	175
LF82_099	1002416	A	C	missense_variant	6550_LF82x5Glucose3_2.calls.annotate	222	178
LF82_099	1002416	A	C	missense_variant	L1_S98_L001_R2_001.calls.annotate	158	251
LF82_099	1002416	A	A	NA	L2_S99_L001_R2_001.calls.annotate	NA	NA
LF82_099	1002416	A	C	missense_variant	L3_S100_L001_R2_001.calls.annotate	159	250
LF82_099	1002439	A	G	missense_variant	16553_MJO-PA-LB_2.calls.annotate	222	41
LF82_099	1002439	A	G	missense_variant	16554_ANNE-PA-LB_2.calls.annotate	213	29
LF82_099	1002439	A	G	missense_variant	16555_CMC-PA-LB_2.calls.annotate	222	61
LF82_099	1002439	A	G	missense_variant	2958-CMcC.calls.annotate	222	107
LF82_099	1002439	A	G	missense_variant	6428_5XPA_LF82_Michiko.calls.annotate	222	88
LF82_099	1002439	A	G	missense_variant	6429_5XPA_LF82_MJO.calls.annotate	222	127
LF82_099	1002439	A	G	missense_variant	6548_LF82x5Glucose1.calls.annotate	222	241
LF82_099	1002439	A	G	missense_variant	6549_LF82x5Glucose2.calls.annotate	222	162
LF82_099	1002439	A	G	missense_variant	6550_LF82x5Glucose3_2.calls.annotate	222	169
LF82_099	1002439	A	G	missense_variant	L1_S98_L001_R2_001.calls.annotate	191	250
LF82_099	1002439	A	A	NA	L2_S99_L001_R2_001.calls.annotate	NA	NA
LF82_099	1002439	A	G	missense_variant	L3_S100_L001_R2_001.calls.annotate	213	249
LF82_099	1002460	T	C	missense_variant	16553_MJO-PA-LB_2.calls.annotate	175	35
LF82_099	1002460	T	C	missense_variant	16554_ANNE-PA-LB_2.calls.annotate	202	28
LF82_099	1002460	T	C	missense_variant	16555_CMC-PA-LB_2.calls.annotate	222	53
LF82_099	1002460	T	C	missense_variant	2958-CMcC.calls.annotate	222	112
LF82_099	1002460	T	C	missense_variant	6428_5XPA_LF82_Michiko.calls.annotate	222	85
LF82_099	1002460	T	C	missense_variant	6429_5XPA_LF82_MJO.calls.annotate	222	132
LF82_099	1002460	T	C	missense_variant	6548_LF82x5Glucose1.calls.annotate	222	247
LF82_099	1002460	T	C	missense_variant	6549_LF82x5Glucose2.calls.annotate	222	160
LF82_099	1002460	T	C	missense_variant	6550_LF82x5Glucose3_2.calls.annotate	222	158
LF82_099	1002460	T	C	missense_variant	L1_S98_L001_R2_001.calls.annotate	211	249
LF82_099	1002460	T	T	NA	L2_S99_L001_R2_001.calls.annotate	NA	NA
LF82_099	1002460	T	C	missense_variant	L3_S100_L001_R2_001.calls.annotate	183	251
LF82_099	1002475	A	G	synonymous_variant	16553_MJO-PA-LB_2.calls.annotate	131	37
LF82_099	1002475	A	G	synonymous_variant	16554_ANNE-PA-LB_2.calls.annotate	104	26
LF82_099	1002475	A	G	synonymous_variant	16555_CMC-PA-LB_2.calls.annotate	222	48
LF82_099	1002475	A	G	synonymous_variant	2958-CMcC.calls.annotate	222	105
LF82_099	1002475	A	G	synonymous_variant	6428_5XPA_LF82_Michiko.calls.annotate	222	81
LF82_099	1002475	A	G	synonymous_variant	6429_5XPA_LF82_MJO.calls.annotate	222	136
LF82_099	1002475	A	G	synonymous_variant	6548_LF82x5Glucose1.calls.annotate	222	237
LF82_099	1002475	A	G	synonymous_variant	6549_LF82x5Glucose2.calls.annotate	222	157
LF82_099	1002475	A	G	synonymous_variant	6550_LF82x5Glucose3_2.calls.annotate	222	148
LF82_099	1002475	A	G	synonymous_variant	L1_S98_L001_R2_001.calls.annotate	205	246
LF82_099	1002475	A	A	NA	L2_S99_L001_R2_001.calls.annotate	NA	NA
LF82_099	1002475	A	G	synonymous_variant	L3_S100_L001_R2_001.calls.annotate	147	242
LF82_099	1002478	A	G	synonymous_variant	16553_MJO-PA-LB_2.calls.annotate	145	37
LF82_099	1002478	A	G	synonymous_variant	16554_ANNE-PA-LB_2.calls.annotate	110	26
LF82_099	1002478	A	G	synonymous_variant	16555_CMC-PA-LB_2.calls.annotate	222	49
LF82_099	1002478	A	G	synonymous_variant	2958-CMcC.calls.annotate	222	102
LF82_099	1002478	A	G	synonymous_variant	6428_5XPA_LF82_Michiko.calls.annotate	222	80
LF82_099	1002478	A	G	synonymous_variant	6429_5XPA_LF82_MJO.calls.annotate	222	133
LF82_099	1002478	A	G	synonymous_variant	6548_LF82x5Glucose1.calls.annotate	222	233
LF82_099	1002478	A	G	synonymous_variant	6549_LF82x5Glucose2.calls.annotate	222	157
LF82_099	1002478	A	G	synonymous_variant	6550_LF82x5Glucose3_2.calls.annotate	222	148
LF82_099	1002478	A	G	synonymous_variant	L1_S98_L001_R2_001.calls.annotate	198	247
LF82_099	1002478	A	A	NA	L2_S99_L001_R2_001.calls.annotate	NA	NA
LF82_099	1002478	A	G	synonymous_variant	L3_S100_L001_R2_001.calls.annotate	150	242
LF82_099	1002479	T	C	synonymous_variant	16553_MJO-PA-LB_2.calls.annotate	145	38
LF82_099	1002479	T	C	synonymous_variant	16554_ANNE-PA-LB_2.calls.annotate	113	26
LF82_099	1002479	T	C	synonymous_variant	16555_CMC-PA-LB_2.calls.annotate	222	51
LF82_099	1002479	T	C	synonymous_variant	2958-CMcC.calls.annotate	222	103
LF82_099	1002479	T	C	synonymous_variant	6428_5XPA_LF82_Michiko.calls.annotate	222	79
LF82_099	1002479	T	C	synonymous_variant	6429_5XPA_LF82_MJO.calls.annotate	222	133
LF82_099	1002479	T	C	synonymous_variant	6548_LF82x5Glucose1.calls.annotate	222	236
LF82_099	1002479	T	C	synonymous_variant	6549_LF82x5Glucose2.calls.annotate	222	156
LF82_099	1002479	T	C	synonymous_variant	6550_LF82x5Glucose3_2.calls.annotate	222	148
LF82_099	1002479	T	C	synonymous_variant	L1_S98_L001_R2_001.calls.annotate	194	250
LF82_099	1002479	T	T	NA	L2_S99_L001_R2_001.calls.annotate	NA	NA
LF82_099	1002479	T	C	synonymous_variant	L3_S100_L001_R2_001.calls.annotate	153	248
LF82_099	1002481	C	T	missense_variant	16553_MJO-PA-LB_2.calls.annotate	132	39
LF82_099	1002481	C	T	missense_variant	16554_ANNE-PA-LB_2.calls.annotate	108	26
LF82_099	1002481	C	T	missense_variant	16555_CMC-PA-LB_2.calls.annotate	222	51
LF82_099	1002481	C	T	missense_variant	2958-CMcC.calls.annotate	222	104
LF82_099	1002481	C	T	missense_variant	6428_5XPA_LF82_Michiko.calls.annotate	222	80
LF82_099	1002481	C	T	missense_variant	6429_5XPA_LF82_MJO.calls.annotate	222	132
LF82_099	1002481	C	T	missense_variant	6548_LF82x5Glucose1.calls.annotate	222	236
LF82_099	1002481	C	T	missense_variant	6549_LF82x5Glucose2.calls.annotate	222	156
LF82_099	1002481	C	T	missense_variant	6550_LF82x5Glucose3_2.calls.annotate	222	149
LF82_099	1002481	C	T	missense_variant	L1_S98_L001_R2_001.calls.annotate	207	249
LF82_099	1002481	C	C	NA	L2_S99_L001_R2_001.calls.annotate	NA	NA
LF82_099	1002481	C	T	missense_variant	L3_S100_L001_R2_001.calls.annotate	146	250
LF82_099	1002488	G	A	synonymous_variant	16553_MJO-PA-LB_2.calls.annotate	146	39
LF82_099	1002488	G	A	synonymous_variant	16554_ANNE-PA-LB_2.calls.annotate	104	29
LF82_099	1002488	G	A	synonymous_variant	16555_CMC-PA-LB_2.calls.annotate	222	49
LF82_099	1002488	G	A	synonymous_variant	2958-CMcC.calls.annotate	222	100
LF82_099	1002488	G	A	synonymous_variant	6428_5XPA_LF82_Michiko.calls.annotate	222	81
LF82_099	1002488	G	A	synonymous_variant	6429_5XPA_LF82_MJO.calls.annotate	222	129
LF82_099	1002488	G	A	synonymous_variant	6548_LF82x5Glucose1.calls.annotate	222	232
LF82_099	1002488	G	A	synonymous_variant	6549_LF82x5Glucose2.calls.annotate	222	158
LF82_099	1002488	G	A	synonymous_variant	6550_LF82x5Glucose3_2.calls.annotate	222	149
LF82_099	1002488	G	A	synonymous_variant	L1_S98_L001_R2_001.calls.annotate	187	245
LF82_099	1002488	G	G	NA	L2_S99_L001_R2_001.calls.annotate	NA	NA
LF82_099	1002488	G	A	synonymous_variant	L3_S100_L001_R2_001.calls.annotate	134	250
LF82_099	1002492	A	G	missense_variant	16553_MJO-PA-LB_2.calls.annotate	131	41
LF82_099	1002492	A	G	missense_variant	16554_ANNE-PA-LB_2.calls.annotate	103	27
LF82_099	1002492	A	G	missense_variant	16555_CMC-PA-LB_2.calls.annotate	222	53
LF82_099	1002492	A	G	missense_variant	2958-CMcC.calls.annotate	222	99
LF82_099	1002492	A	G	missense_variant	6428_5XPA_LF82_Michiko.calls.annotate	222	81
LF82_099	1002492	A	G	missense_variant	6429_5XPA_LF82_MJO.calls.annotate	222	135
LF82_099	1002492	A	G	missense_variant	6548_LF82x5Glucose1.calls.annotate	222	243
LF82_099	1002492	A	G	missense_variant	6549_LF82x5Glucose2.calls.annotate	222	162
LF82_099	1002492	A	G	missense_variant	6550_LF82x5Glucose3_2.calls.annotate	222	159
LF82_099	1002492	A	G	missense_variant	L1_S98_L001_R2_001.calls.annotate	182	251
LF82_099	1002492	A	A	NA	L2_S99_L001_R2_001.calls.annotate	NA	NA
LF82_099	1002492	A	G	missense_variant	L3_S100_L001_R2_001.calls.annotate	152	252
LF82_099	1002494	T	C	synonymous_variant	16553_MJO-PA-LB_2.calls.annotate	136	41
LF82_099	1002494	T	C	synonymous_variant	16554_ANNE-PA-LB_2.calls.annotate	101	28
LF82_099	1002494	T	C	synonymous_variant	16555_CMC-PA-LB_2.calls.annotate	222	53
LF82_099	1002494	T	C	synonymous_variant	2958-CMcC.calls.annotate	222	101
LF82_099	1002494	T	C	synonymous_variant	6428_5XPA_LF82_Michiko.calls.annotate	222	82
LF82_099	1002494	T	C	synonymous_variant	6429_5XPA_LF82_MJO.calls.annotate	222	135
LF82_099	1002494	T	C	synonymous_variant	6548_LF82x5Glucose1.calls.annotate	222	241
LF82_099	1002494	T	C	synonymous_variant	6549_LF82x5Glucose2.calls.annotate	222	162
LF82_099	1002494	T	C	synonymous_variant	6550_LF82x5Glucose3_2.calls.annotate	222	159
LF82_099	1002494	T	C	synonymous_variant	L1_S98_L001_R2_001.calls.annotate	182	250
LF82_099	1002494	T	T	NA	L2_S99_L001_R2_001.calls.annotate	NA	NA
LF82_099	1002494	T	C	synonymous_variant	L3_S100_L001_R2_001.calls.annotate	134	251
LF82_099	1002498	C	T	missense_variant	16553_MJO-PA-LB_2.calls.annotate	150	44
LF82_099	1002498	C	T	missense_variant	16554_ANNE-PA-LB_2.calls.annotate	107	28
LF82_099	1002498	C	T	missense_variant	16555_CMC-PA-LB_2.calls.annotate	222	53
LF82_099	1002498	C	T	missense_variant	2958-CMcC.calls.annotate	222	101
LF82_099	1002498	C	T	missense_variant	6428_5XPA_LF82_Michiko.calls.annotate	222	84
LF82_099	1002498	C	T	missense_variant	6429_5XPA_LF82_MJO.calls.annotate	222	136
LF82_099	1002498	C	T	missense_variant	6548_LF82x5Glucose1.calls.annotate	222	240
LF82_099	1002498	C	T	missense_variant	6549_LF82x5Glucose2.calls.annotate	222	168
LF82_099	1002498	C	T	missense_variant	6550_LF82x5Glucose3_2.calls.annotate	222	160
LF82_099	1002498	C	T	missense_variant	L1_S98_L001_R2_001.calls.annotate	177	250
LF82_099	1002498	C	C	NA	L2_S99_L001_R2_001.calls.annotate	NA	NA
LF82_099	1002498	C	T	missense_variant	L3_S100_L001_R2_001.calls.annotate	157	247
LF82_099	1002598	G	T	missense_variant	16553_MJO-PA-LB_2.calls.annotate	171	39
LF82_099	1002598	G	T	missense_variant	16554_ANNE-PA-LB_2.calls.annotate	197	36
LF82_099	1002598	G	T	missense_variant	16555_CMC-PA-LB_2.calls.annotate	222	56
LF82_099	1002598	G	T	missense_variant	2958-CMcC.calls.annotate	222	122
LF82_099	1002598	G	T	missense_variant	6428_5XPA_LF82_Michiko.calls.annotate	222	85
LF82_099	1002598	G	T	missense_variant	6429_5XPA_LF82_MJO.calls.annotate	222	127
LF82_099	1002598	G	T	missense_variant	6548_LF82x5Glucose1.calls.annotate	222	237
LF82_099	1002598	G	T	missense_variant	6549_LF82x5Glucose2.calls.annotate	222	185
LF82_099	1002598	G	T	missense_variant	6550_LF82x5Glucose3_2.calls.annotate	222	199
LF82_099	1002598	G	T	missense_variant	L1_S98_L001_R2_001.calls.annotate	221	244
LF82_099	1002598	G	T	missense_variant	L2_S99_L001_R2_001.calls.annotate	121	250
LF82_099	1002598	G	T	missense_variant	L3_S100_L001_R2_001.calls.annotate	182	245
LF82_099	1002606	A	G	missense_variant	16553_MJO-PA-LB_2.calls.annotate	163	39
LF82_099	1002606	A	G	missense_variant	16554_ANNE-PA-LB_2.calls.annotate	178	33
LF82_099	1002606	A	G	missense_variant	16555_CMC-PA-LB_2.calls.annotate	222	54
LF82_099	1002606	A	G	missense_variant	2958-CMcC.calls.annotate	222	122
LF82_099	1002606	A	G	missense_variant	6428_5XPA_LF82_Michiko.calls.annotate	222	74
LF82_099	1002606	A	G	missense_variant	6429_5XPA_LF82_MJO.calls.annotate	222	130
LF82_099	1002606	A	G	missense_variant	6548_LF82x5Glucose1.calls.annotate	222	232
LF82_099	1002606	A	G	missense_variant	6549_LF82x5Glucose2.calls.annotate	222	180
LF82_099	1002606	A	G	missense_variant	6550_LF82x5Glucose3_2.calls.annotate	222	194
LF82_099	1002606	A	G	missense_variant	L1_S98_L001_R2_001.calls.annotate	164	233
LF82_099	1002606	A	G	missense_variant	L2_S99_L001_R2_001.calls.annotate	63	249
LF82_099	1002606	A	G	missense_variant	L3_S100_L001_R2_001.calls.annotate	157	235
LF82_099	1002609	A	G	missense_variant	16553_MJO-PA-LB_2.calls.annotate	155	40
LF82_099	1002609	A	G	missense_variant	16554_ANNE-PA-LB_2.calls.annotate	195	33
LF82_099	1002609	A	G	missense_variant	16555_CMC-PA-LB_2.calls.annotate	222	54
LF82_099	1002609	A	G	missense_variant	2958-CMcC.calls.annotate	222	116
LF82_099	1002609	A	G	missense_variant	6428_5XPA_LF82_Michiko.calls.annotate	222	76
LF82_099	1002609	A	G	missense_variant	6429_5XPA_LF82_MJO.calls.annotate	222	130
LF82_099	1002609	A	G	missense_variant	6548_LF82x5Glucose1.calls.annotate	222	231
LF82_099	1002609	A	G	missense_variant	6549_LF82x5Glucose2.calls.annotate	222	178
LF82_099	1002609	A	G	missense_variant	6550_LF82x5Glucose3_2.calls.annotate	222	197
LF82_099	1002609	A	G	missense_variant	L1_S98_L001_R2_001.calls.annotate	172	234
LF82_099	1002609	A	G	missense_variant	L2_S99_L001_R2_001.calls.annotate	53	247
LF82_099	1002609	A	G	missense_variant	L3_S100_L001_R2_001.calls.annotate	197	234
LF82_099	1002611	T	C	synonymous_variant	16553_MJO-PA-LB_2.calls.annotate	149	41
LF82_099	1002611	T	C	synonymous_variant	16554_ANNE-PA-LB_2.calls.annotate	192	33
LF82_099	1002611	T	C	synonymous_variant	16555_CMC-PA-LB_2.calls.annotate	222	54
LF82_099	1002611	T	C	synonymous_variant	2958-CMcC.calls.annotate	222	116
LF82_099	1002611	T	C	synonymous_variant	6428_5XPA_LF82_Michiko.calls.annotate	222	75
LF82_099	1002611	T	C	synonymous_variant	6429_5XPA_LF82_MJO.calls.annotate	222	122
LF82_099	1002611	T	C	synonymous_variant	6548_LF82x5Glucose1.calls.annotate	222	231
LF82_099	1002611	T	C	synonymous_variant	6549_LF82x5Glucose2.calls.annotate	222	176
LF82_099	1002611	T	C	synonymous_variant	6550_LF82x5Glucose3_2.calls.annotate	222	196
LF82_099	1002611	T	C	synonymous_variant	L1_S98_L001_R2_001.calls.annotate	153	237
LF82_099	1002611	T	C	synonymous_variant	L2_S99_L001_R2_001.calls.annotate	61	249
LF82_099	1002611	T	C	synonymous_variant	L3_S100_L001_R2_001.calls.annotate	174	236
LF82_099	1002614	A	G	synonymous_variant	16553_MJO-PA-LB_2.calls.annotate	133	41
LF82_099	1002614	A	G	synonymous_variant	16554_ANNE-PA-LB_2.calls.annotate	191	33
LF82_099	1002614	A	G	synonymous_variant	16555_CMC-PA-LB_2.calls.annotate	222	54
LF82_099	1002614	A	G	synonymous_variant	2958-CMcC.calls.annotate	222	116
LF82_099	1002614	A	G	synonymous_variant	6428_5XPA_LF82_Michiko.calls.annotate	222	76
LF82_099	1002614	A	G	synonymous_variant	6429_5XPA_LF82_MJO.calls.annotate	222	123
LF82_099	1002614	A	G	synonymous_variant	6548_LF82x5Glucose1.calls.annotate	222	232
LF82_099	1002614	A	G	synonymous_variant	6549_LF82x5Glucose2.calls.annotate	222	176
LF82_099	1002614	A	G	synonymous_variant	6550_LF82x5Glucose3_2.calls.annotate	222	195
LF82_099	1002614	A	G	synonymous_variant	L1_S98_L001_R2_001.calls.annotate	157	235
LF82_099	1002614	A	G	synonymous_variant	L2_S99_L001_R2_001.calls.annotate	52	248
LF82_099	1002614	A	G	synonymous_variant	L3_S100_L001_R2_001.calls.annotate	173	236
LF82_099	1002633	C	T	missense_variant	16553_MJO-PA-LB_2.calls.annotate	105	40
LF82_099	1002633	C	T	missense_variant	16554_ANNE-PA-LB_2.calls.annotate	221	37
LF82_099	1002633	C	T	missense_variant	16555_CMC-PA-LB_2.calls.annotate	222	56
LF82_099	1002633	C	T	missense_variant	2958-CMcC.calls.annotate	222	104
LF82_099	1002633	C	T	missense_variant	6428_5XPA_LF82_Michiko.calls.annotate	222	68
LF82_099	1002633	C	T	missense_variant	6429_5XPA_LF82_MJO.calls.annotate	221	115
LF82_099	1002633	C	T	missense_variant	6548_LF82x5Glucose1.calls.annotate	222	221
LF82_099	1002633	C	T	missense_variant	6549_LF82x5Glucose2.calls.annotate	222	169
LF82_099	1002633	C	T	missense_variant	6550_LF82x5Glucose3_2.calls.annotate	222	187
LF82_099	1002633	C	T	missense_variant	L1_S98_L001_R2_001.calls.annotate	105	238
LF82_099	1002633	C	C	NA	L2_S99_L001_R2_001.calls.annotate	NA	NA
LF82_099	1002633	C	T	missense_variant	L3_S100_L001_R2_001.calls.annotate	171	247
LF82_099	1002636	G	C	missense_variant	16553_MJO-PA-LB_2.calls.annotate	99	44
LF82_099	1002636	G	C	missense_variant	16554_ANNE-PA-LB_2.calls.annotate	218	37
LF82_099	1002636	G	C	missense_variant	16555_CMC-PA-LB_2.calls.annotate	222	58
LF82_099	1002636	G	C	missense_variant	2958-CMcC.calls.annotate	222	105
LF82_099	1002636	G	C	missense_variant	6428_5XPA_LF82_Michiko.calls.annotate	222	66
LF82_099	1002636	G	C	missense_variant	6429_5XPA_LF82_MJO.calls.annotate	222	113
LF82_099	1002636	G	C	missense_variant	6548_LF82x5Glucose1.calls.annotate	222	220
LF82_099	1002636	G	C	missense_variant	6549_LF82x5Glucose2.calls.annotate	222	165
LF82_099	1002636	G	C	missense_variant	6550_LF82x5Glucose3_2.calls.annotate	222	184
LF82_099	1002636	G	C	missense_variant	L1_S98_L001_R2_001.calls.annotate	152	233
LF82_099	1002636	G	G	NA	L2_S99_L001_R2_001.calls.annotate	NA	NA
LF82_099	1002636	G	C	missense_variant	L3_S100_L001_R2_001.calls.annotate	183	246
LF82_099	1002643	G	A	missense_variant	16553_MJO-PA-LB_2.calls.annotate	61	46
LF82_099	1002643	G	A	missense_variant	16554_ANNE-PA-LB_2.calls.annotate	195	37
LF82_099	1002643	G	A	missense_variant	16555_CMC-PA-LB_2.calls.annotate	222	59
LF82_099	1002643	G	A	missense_variant	2958-CMcC.calls.annotate	221	105
LF82_099	1002643	G	A	missense_variant	6428_5XPA_LF82_Michiko.calls.annotate	222	66
LF82_099	1002643	G	A	missense_variant	6429_5XPA_LF82_MJO.calls.annotate	221	116
LF82_099	1002643	G	A	missense_variant	6548_LF82x5Glucose1.calls.annotate	222	229
LF82_099	1002643	G	A	missense_variant	6549_LF82x5Glucose2.calls.annotate	222	171
LF82_099	1002643	G	A	missense_variant	6550_LF82x5Glucose3_2.calls.annotate	222	184
LF82_099	1002643	G	A	missense_variant	L1_S98_L001_R2_001.calls.annotate	115	237
LF82_099	1002643	G	G	NA	L2_S99_L001_R2_001.calls.annotate	NA	NA
LF82_099	1002643	G	A	missense_variant	L3_S100_L001_R2_001.calls.annotate	160	250
LF82_099	1002646	T	G	synonymous_variant	16553_MJO-PA-LB_2.calls.annotate	89	46
LF82_099	1002646	T	G	synonymous_variant	16554_ANNE-PA-LB_2.calls.annotate	171	35
LF82_099	1002646	T	G	synonymous_variant	16555_CMC-PA-LB_2.calls.annotate	222	58
LF82_099	1002646	T	G	synonymous_variant	2958-CMcC.calls.annotate	222	105
LF82_099	1002646	T	G	synonymous_variant	6428_5XPA_LF82_Michiko.calls.annotate	222	64
LF82_099	1002646	T	G	synonymous_variant	6429_5XPA_LF82_MJO.calls.annotate	221	113
LF82_099	1002646	T	G	synonymous_variant	6548_LF82x5Glucose1.calls.annotate	222	228
LF82_099	1002646	T	G	synonymous_variant	6549_LF82x5Glucose2.calls.annotate	222	162
LF82_099	1002646	T	G	synonymous_variant	6550_LF82x5Glucose3_2.calls.annotate	222	177
LF82_099	1002646	T	G	synonymous_variant	L1_S98_L001_R2_001.calls.annotate	141	238
LF82_099	1002646	T	T	NA	L2_S99_L001_R2_001.calls.annotate	NA	NA
LF82_099	1002646	T	G	synonymous_variant	L3_S100_L001_R2_001.calls.annotate	179	246
LF82_099	1002647	C	G	missense_variant	16553_MJO-PA-LB_2.calls.annotate	70	46
LF82_099	1002647	C	G	missense_variant	16554_ANNE-PA-LB_2.calls.annotate	188	35
LF82_099	1002647	C	G	missense_variant	16555_CMC-PA-LB_2.calls.annotate	222	59
LF82_099	1002647	C	G	missense_variant	2958-CMcC.calls.annotate	222	105
LF82_099	1002647	C	G	missense_variant	6428_5XPA_LF82_Michiko.calls.annotate	222	64
LF82_099	1002647	C	G	missense_variant	6429_5XPA_LF82_MJO.calls.annotate	221	112
LF82_099	1002647	C	G	missense_variant	6548_LF82x5Glucose1.calls.annotate	222	228
LF82_099	1002647	C	G	missense_variant	6549_LF82x5Glucose2.calls.annotate	222	164
LF82_099	1002647	C	G	missense_variant	6550_LF82x5Glucose3_2.calls.annotate	222	176
LF82_099	1002647	C	G	missense_variant	L1_S98_L001_R2_001.calls.annotate	95	242
LF82_099	1002647	C	C	NA	L2_S99_L001_R2_001.calls.annotate	NA	NA
LF82_099	1002647	C	G	missense_variant	L3_S100_L001_R2_001.calls.annotate	165	249
LF82_099	1002648	T	C	missense_variant	16553_MJO-PA-LB_2.calls.annotate	76	46
LF82_099	1002648	T	C	missense_variant	16554_ANNE-PA-LB_2.calls.annotate	180	35
LF82_099	1002648	T	C	missense_variant	16555_CMC-PA-LB_2.calls.annotate	222	58
LF82_099	1002648	T	C	missense_variant	2958-CMcC.calls.annotate	222	105
LF82_099	1002648	T	C	missense_variant	6428_5XPA_LF82_Michiko.calls.annotate	222	64
LF82_099	1002648	T	C	missense_variant	6429_5XPA_LF82_MJO.calls.annotate	221	112
LF82_099	1002648	T	C	missense_variant	6548_LF82x5Glucose1.calls.annotate	222	228
LF82_099	1002648	T	C	missense_variant	6549_LF82x5Glucose2.calls.annotate	222	162
LF82_099	1002648	T	C	missense_variant	6550_LF82x5Glucose3_2.calls.annotate	222	176
LF82_099	1002648	T	C	missense_variant	L1_S98_L001_R2_001.calls.annotate	131	242
LF82_099	1002648	T	T	NA	L2_S99_L001_R2_001.calls.annotate	NA	NA
LF82_099	1002648	T	C	missense_variant	L3_S100_L001_R2_001.calls.annotate	171	250
LF82_099	1002659	T	C	synonymous_variant	16553_MJO-PA-LB_2.calls.annotate	182	52
LF82_099	1002659	T	C	synonymous_variant	16554_ANNE-PA-LB_2.calls.annotate	222	46
LF82_099	1002659	T	C	synonymous_variant	16555_CMC-PA-LB_2.calls.annotate	222	70
LF82_099	1002659	T	C	synonymous_variant	2958-CMcC.calls.annotate	222	118
LF82_099	1002659	T	C	synonymous_variant	6428_5XPA_LF82_Michiko.calls.annotate	222	72
LF82_099	1002659	T	C	synonymous_variant	6429_5XPA_LF82_MJO.calls.annotate	222	141
LF82_099	1002659	T	C	synonymous_variant	6548_LF82x5Glucose1.calls.annotate	222	248
LF82_099	1002659	T	C	synonymous_variant	6549_LF82x5Glucose2.calls.annotate	222	183
LF82_099	1002659	T	C	synonymous_variant	6550_LF82x5Glucose3_2.calls.annotate	222	193
LF82_099	1002659	T	C	synonymous_variant	L1_S98_L001_R2_001.calls.annotate	185	251
LF82_099	1002659	T	T	NA	L2_S99_L001_R2_001.calls.annotate	NA	NA
LF82_099	1002659	T	C	synonymous_variant	L3_S100_L001_R2_001.calls.annotate	202	251
LF82_099	1002695	C	T	synonymous_variant	16553_MJO-PA-LB_2.calls.annotate	196	40
LF82_099	1002695	C	T	synonymous_variant	16554_ANNE-PA-LB_2.calls.annotate	222	38
LF82_099	1002695	C	T	synonymous_variant	16555_CMC-PA-LB_2.calls.annotate	222	81
LF82_099	1002695	C	T	synonymous_variant	2958-CMcC.calls.annotate	222	103
LF82_099	1002695	C	T	synonymous_variant	6428_5XPA_LF82_Michiko.calls.annotate	222	61
LF82_099	1002695	C	T	synonymous_variant	6429_5XPA_LF82_MJO.calls.annotate	222	148
LF82_099	1002695	C	T	synonymous_variant	6548_LF82x5Glucose1.calls.annotate	222	230
LF82_099	1002695	C	T	synonymous_variant	6549_LF82x5Glucose2.calls.annotate	222	169
LF82_099	1002695	C	T	synonymous_variant	6550_LF82x5Glucose3_2.calls.annotate	222	186
LF82_099	1002695	C	T	synonymous_variant	L1_S98_L001_R2_001.calls.annotate	212	248
LF82_099	1002695	C	C	NA	L2_S99_L001_R2_001.calls.annotate	NA	NA
LF82_099	1002695	C	T	synonymous_variant	L3_S100_L001_R2_001.calls.annotate	89	244
LF82_099	1002696	T	A	missense_variant	16553_MJO-PA-LB_2.calls.annotate	195	43
LF82_099	1002696	T	A	missense_variant	16554_ANNE-PA-LB_2.calls.annotate	222	38
LF82_099	1002696	T	A	missense_variant	16555_CMC-PA-LB_2.calls.annotate	222	81
LF82_099	1002696	T	A	missense_variant	2958-CMcC.calls.annotate	222	103
LF82_099	1002696	T	A	missense_variant	6428_5XPA_LF82_Michiko.calls.annotate	222	61
LF82_099	1002696	T	A	missense_variant	6429_5XPA_LF82_MJO.calls.annotate	222	144
LF82_099	1002696	T	A	missense_variant	6548_LF82x5Glucose1.calls.annotate	222	232
LF82_099	1002696	T	A	missense_variant	6549_LF82x5Glucose2.calls.annotate	222	167
LF82_099	1002696	T	A	missense_variant	6550_LF82x5Glucose3_2.calls.annotate	222	187
LF82_099	1002696	T	A	missense_variant	L1_S98_L001_R2_001.calls.annotate	209	250
LF82_099	1002696	T	T	NA	L2_S99_L001_R2_001.calls.annotate	NA	NA
LF82_099	1002696	T	A	missense_variant	L3_S100_L001_R2_001.calls.annotate	98	245
LF82_099	1002698	T	C	synonymous_variant	16553_MJO-PA-LB_2.calls.annotate	189	44
LF82_099	1002698	T	C	synonymous_variant	16554_ANNE-PA-LB_2.calls.annotate	222	41
LF82_099	1002698	T	C	synonymous_variant	16555_CMC-PA-LB_2.calls.annotate	222	82
LF82_099	1002698	T	C	synonymous_variant	2958-CMcC.calls.annotate	222	106
LF82_099	1002698	T	C	synonymous_variant	6428_5XPA_LF82_Michiko.calls.annotate	222	61
LF82_099	1002698	T	C	synonymous_variant	6429_5XPA_LF82_MJO.calls.annotate	222	146
LF82_099	1002698	T	C	synonymous_variant	6548_LF82x5Glucose1.calls.annotate	222	235
LF82_099	1002698	T	C	synonymous_variant	6549_LF82x5Glucose2.calls.annotate	222	171
LF82_099	1002698	T	C	synonymous_variant	6550_LF82x5Glucose3_2.calls.annotate	222	188
LF82_099	1002698	T	C	synonymous_variant	L1_S98_L001_R2_001.calls.annotate	216	249
LF82_099	1002698	T	T	NA	L2_S99_L001_R2_001.calls.annotate	NA	NA
LF82_099	1002698	T	C	synonymous_variant	L3_S100_L001_R2_001.calls.annotate	99	248
LF82_099	1002718	T	C	missense_variant	16553_MJO-PA-LB_2.calls.annotate	222	36
LF82_099	1002718	T	C	missense_variant	16554_ANNE-PA-LB_2.calls.annotate	222	36
LF82_099	1002718	T	C	missense_variant	16555_CMC-PA-LB_2.calls.annotate	222	77
LF82_099	1002718	T	C	missense_variant	2958-CMcC.calls.annotate	222	103
LF82_099	1002718	T	C	missense_variant	6428_5XPA_LF82_Michiko.calls.annotate	222	63
LF82_099	1002718	T	C	missense_variant	6429_5XPA_LF82_MJO.calls.annotate	222	145
LF82_099	1002718	T	C	missense_variant	6548_LF82x5Glucose1.calls.annotate	222	219
LF82_099	1002718	T	C	missense_variant	6549_LF82x5Glucose2.calls.annotate	222	174
LF82_099	1002718	T	C	missense_variant	6550_LF82x5Glucose3_2.calls.annotate	222	192
LF82_099	1002718	T	C	missense_variant	L1_S98_L001_R2_001.calls.annotate	199	238
LF82_099	1002718	T	C	missense_variant	L2_S99_L001_R2_001.calls.annotate	70	242
LF82_099	1002718	T	C	missense_variant	L3_S100_L001_R2_001.calls.annotate	130	230
LF82_100	1002734	T	A	missense_variant	16553_MJO-PA-LB_2.calls.annotate	222	31
LF82_100	1002734	T	A	missense_variant	16554_ANNE-PA-LB_2.calls.annotate	222	32
LF82_100	1002734	T	A	missense_variant	16555_CMC-PA-LB_2.calls.annotate	222	83
LF82_100	1002734	T	A	missense_variant	2958-CMcC.calls.annotate	222	102
LF82_100	1002734	T	A	missense_variant	6428_5XPA_LF82_Michiko.calls.annotate	222	67
LF82_100	1002734	T	A	missense_variant	6429_5XPA_LF82_MJO.calls.annotate	222	143
LF82_100	1002734	T	A	missense_variant	6548_LF82x5Glucose1.calls.annotate	222	214
LF82_100	1002734	T	A	missense_variant	6549_LF82x5Glucose2.calls.annotate	222	156
LF82_100	1002734	T	A	missense_variant	6550_LF82x5Glucose3_2.calls.annotate	222	176
LF82_100	1002734	T	A	missense_variant	L1_S98_L001_R2_001.calls.annotate	134	227
LF82_100	1002734	T	T	NA	L2_S99_L001_R2_001.calls.annotate	NA	NA
LF82_100	1002734	T	A	missense_variant	L3_S100_L001_R2_001.calls.annotate	87	225
LF82_100	1002737	C	A	missense_variant	16553_MJO-PA-LB_2.calls.annotate	222	30
LF82_100	1002737	C	A	missense_variant	16554_ANNE-PA-LB_2.calls.annotate	222	33
LF82_100	1002737	C	A	missense_variant	16555_CMC-PA-LB_2.calls.annotate	222	82
LF82_100	1002737	C	A	missense_variant	2958-CMcC.calls.annotate	222	102
LF82_100	1002737	C	A	missense_variant	6428_5XPA_LF82_Michiko.calls.annotate	222	68
LF82_100	1002737	C	A	missense_variant	6429_5XPA_LF82_MJO.calls.annotate	222	146
LF82_100	1002737	C	A	missense_variant	6548_LF82x5Glucose1.calls.annotate	222	215
LF82_100	1002737	C	A	missense_variant	6549_LF82x5Glucose2.calls.annotate	222	156
LF82_100	1002737	C	A	missense_variant	6550_LF82x5Glucose3_2.calls.annotate	222	175
LF82_100	1002737	C	A	missense_variant	L1_S98_L001_R2_001.calls.annotate	142	226
LF82_100	1002737	C	C	NA	L2_S99_L001_R2_001.calls.annotate	NA	NA
LF82_100	1002737	C	A	missense_variant	L3_S100_L001_R2_001.calls.annotate	101	223
LF82_100	1002832	C	C	NA	16553_MJO-PA-LB_2.calls.annotate	NA	NA
LF82_100	1002832	C	C	NA	16554_ANNE-PA-LB_2.calls.annotate	NA	NA
LF82_100	1002832	C	C	NA	16555_CMC-PA-LB_2.calls.annotate	NA	NA
LF82_100	1002832	C	A	missense_variant	2958-CMcC.calls.annotate	57	78
LF82_100	1002832	C	C	NA	6428_5XPA_LF82_Michiko.calls.annotate	NA	NA
LF82_100	1002832	C	C	NA	6429_5XPA_LF82_MJO.calls.annotate	NA	NA
LF82_100	1002832	C	C	NA	6548_LF82x5Glucose1.calls.annotate	NA	NA
LF82_100	1002832	C	C	NA	6549_LF82x5Glucose2.calls.annotate	NA	NA
LF82_100	1002832	C	C	NA	6550_LF82x5Glucose3_2.calls.annotate	NA	NA
LF82_100	1002832	C	C	NA	L1_S98_L001_R2_001.calls.annotate	NA	NA
LF82_100	1002832	C	C	NA	L2_S99_L001_R2_001.calls.annotate	NA	NA
LF82_100	1002832	C	C	NA	L3_S100_L001_R2_001.calls.annotate	NA	NA
LF82_100	1002847	C	C	NA	16553_MJO-PA-LB_2.calls.annotate	NA	NA
LF82_100	1002847	C	C	NA	16554_ANNE-PA-LB_2.calls.annotate	NA	NA
LF82_100	1002847	C	C	NA	16555_CMC-PA-LB_2.calls.annotate	NA	NA
LF82_100	1002847	C	A	synonymous_variant	2958-CMcC.calls.annotate	75	75
LF82_100	1002847	C	C	NA	6428_5XPA_LF82_Michiko.calls.annotate	NA	NA
LF82_100	1002847	C	C	NA	6429_5XPA_LF82_MJO.calls.annotate	NA	NA
LF82_100	1002847	C	C	NA	6548_LF82x5Glucose1.calls.annotate	NA	NA
LF82_100	1002847	C	C	NA	6549_LF82x5Glucose2.calls.annotate	NA	NA
LF82_100	1002847	C	C	NA	6550_LF82x5Glucose3_2.calls.annotate	NA	NA
LF82_100	1002847	C	C	NA	L1_S98_L001_R2_001.calls.annotate	NA	NA
LF82_100	1002847	C	C	NA	L2_S99_L001_R2_001.calls.annotate	NA	NA
LF82_100	1002847	C	C	NA	L3_S100_L001_R2_001.calls.annotate	NA	NA
LF82_100	1002862	G	G	NA	16553_MJO-PA-LB_2.calls.annotate	NA	NA
LF82_100	1002862	G	G	NA	16554_ANNE-PA-LB_2.calls.annotate	NA	NA
LF82_100	1002862	G	G	NA	16555_CMC-PA-LB_2.calls.annotate	NA	NA
LF82_100	1002862	G	A	synonymous_variant	2958-CMcC.calls.annotate	71	73
LF82_100	1002862	G	G	NA	6428_5XPA_LF82_Michiko.calls.annotate	NA	NA
LF82_100	1002862	G	G	NA	6429_5XPA_LF82_MJO.calls.annotate	NA	NA
LF82_100	1002862	G	G	NA	6548_LF82x5Glucose1.calls.annotate	NA	NA
LF82_100	1002862	G	G	NA	6549_LF82x5Glucose2.calls.annotate	NA	NA
LF82_100	1002862	G	G	NA	6550_LF82x5Glucose3_2.calls.annotate	NA	NA
LF82_100	1002862	G	G	NA	L1_S98_L001_R2_001.calls.annotate	NA	NA
LF82_100	1002862	G	G	NA	L2_S99_L001_R2_001.calls.annotate	NA	NA
LF82_100	1002862	G	G	NA	L3_S100_L001_R2_001.calls.annotate	NA	NA
LF82_1115	3357940	G	G	NA	16553_MJO-PA-LB_2.calls.annotate	NA	NA
LF82_1115	3357940	G	T	missense_variant	16554_ANNE-PA-LB_2.calls.annotate	225	20
LF82_1115	3357940	G	G	NA	16555_CMC-PA-LB_2.calls.annotate	NA	NA
LF82_1115	3357940	G	G	NA	2958-CMcC.calls.annotate	NA	NA
LF82_1115	3357940	G	G	NA	6428_5XPA_LF82_Michiko.calls.annotate	NA	NA
LF82_1115	3357940	G	G	NA	6429_5XPA_LF82_MJO.calls.annotate	NA	NA
LF82_1115	3357940	G	G	NA	6548_LF82x5Glucose1.calls.annotate	NA	NA
LF82_1115	3357940	G	G	NA	6549_LF82x5Glucose2.calls.annotate	NA	NA
LF82_1115	3357940	G	G	NA	6550_LF82x5Glucose3_2.calls.annotate	NA	NA
LF82_1115	3357940	G	G	NA	L1_S98_L001_R2_001.calls.annotate	NA	NA
LF82_1115	3357940	G	G	NA	L2_S99_L001_R2_001.calls.annotate	NA	NA
LF82_1115	3357940	G	G	NA	L3_S100_L001_R2_001.calls.annotate	NA	NA
LF82_1162	4697245	GAAAAAA	GAAAAA	frameshift_variant	16553_MJO-PA-LB_2.calls.annotate	79	13
LF82_1162	4697245	GAAAAAA	GAAAAAA	NA	16554_ANNE-PA-LB_2.calls.annotate	NA	NA
LF82_1162	4697245	GAAAAAA	GAAAAA	frameshift_variant	16555_CMC-PA-LB_2.calls.annotate	67	25
LF82_1162	4697245	GAAAAAA	GAAAAAA	NA	2958-CMcC.calls.annotate	NA	NA
LF82_1162	4697245	GAAAAAA	GAAAAA	frameshift_variant	6428_5XPA_LF82_Michiko.calls.annotate	71	39
LF82_1162	4697245	GAAAAAA	GAAAAA	frameshift_variant	6429_5XPA_LF82_MJO.calls.annotate	79	72
LF82_1162	4697245	GAAAAAA	GAAAAA	frameshift_variant	6548_LF82x5Glucose1.calls.annotate	111	165
LF82_1162	4697245	GAAAAAA	GAAAAA	frameshift_variant	6549_LF82x5Glucose2.calls.annotate	105	97
LF82_1162	4697245	GAAAAAA	GAAAAA	frameshift_variant	6550_LF82x5Glucose3_2.calls.annotate	112	80
LF82_1162	4697245	GAAAAAA	GAAAAA	frameshift_variant	L1_S98_L001_R2_001.calls.annotate	79	209
LF82_1162	4697245	GAAAAAA	GAAAAA	frameshift_variant	L2_S99_L001_R2_001.calls.annotate	75	246
LF82_1162	4697245	GAAAAAA	GAAAAA	frameshift_variant	L3_S100_L001_R2_001.calls.annotate	60	200
LF82_1322	2212936	T	C	synonymous_variant	16553_MJO-PA-LB_2.calls.annotate	222	39
LF82_1322	2212936	T	C	synonymous_variant	16554_ANNE-PA-LB_2.calls.annotate	222	32
LF82_1322	2212936	T	C	synonymous_variant	16555_CMC-PA-LB_2.calls.annotate	222	76
LF82_1322	2212936	T	C	synonymous_variant	2958-CMcC.calls.annotate	222	77
LF82_1322	2212936	T	C	synonymous_variant	6428_5XPA_LF82_Michiko.calls.annotate	222	80
LF82_1322	2212936	T	C	synonymous_variant	6429_5XPA_LF82_MJO.calls.annotate	222	133
LF82_1322	2212936	T	C	synonymous_variant	6548_LF82x5Glucose1.calls.annotate	222	248
LF82_1322	2212936	T	C	synonymous_variant	6549_LF82x5Glucose2.calls.annotate	222	189
LF82_1322	2212936	T	C	synonymous_variant	6550_LF82x5Glucose3_2.calls.annotate	222	189
LF82_1322	2212936	T	T	NA	L1_S98_L001_R2_001.calls.annotate	NA	NA
LF82_1322	2212936	T	T	NA	L2_S99_L001_R2_001.calls.annotate	NA	NA
LF82_1322	2212936	T	C	synonymous_variant	L3_S100_L001_R2_001.calls.annotate	222	250
LF82_1322	2212969	A	G	synonymous_variant	16553_MJO-PA-LB_2.calls.annotate	222	39
LF82_1322	2212969	A	G	synonymous_variant	16554_ANNE-PA-LB_2.calls.annotate	222	34
LF82_1322	2212969	A	G	synonymous_variant	16555_CMC-PA-LB_2.calls.annotate	222	75
LF82_1322	2212969	A	G	synonymous_variant	2958-CMcC.calls.annotate	222	85
LF82_1322	2212969	A	G	synonymous_variant	6428_5XPA_LF82_Michiko.calls.annotate	222	78
LF82_1322	2212969	A	G	synonymous_variant	6429_5XPA_LF82_MJO.calls.annotate	222	136
LF82_1322	2212969	A	G	synonymous_variant	6548_LF82x5Glucose1.calls.annotate	222	247
LF82_1322	2212969	A	G	synonymous_variant	6549_LF82x5Glucose2.calls.annotate	222	197
LF82_1322	2212969	A	G	synonymous_variant	6550_LF82x5Glucose3_2.calls.annotate	222	190
LF82_1322	2212969	A	G	synonymous_variant	L1_S98_L001_R2_001.calls.annotate	102	254
LF82_1322	2212969	A	G	synonymous_variant	L2_S99_L001_R2_001.calls.annotate	111	262
LF82_1322	2212969	A	G	synonymous_variant	L3_S100_L001_R2_001.calls.annotate	222	250
LF82_1322	2213038	C	T	synonymous_variant	16553_MJO-PA-LB_2.calls.annotate	195	40
LF82_1322	2213038	C	T	synonymous_variant	16554_ANNE-PA-LB_2.calls.annotate	222	34
LF82_1322	2213038	C	T	synonymous_variant	16555_CMC-PA-LB_2.calls.annotate	222	72
LF82_1322	2213038	C	T	synonymous_variant	2958-CMcC.calls.annotate	222	105
LF82_1322	2213038	C	T	synonymous_variant	6428_5XPA_LF82_Michiko.calls.annotate	222	79
LF82_1322	2213038	C	T	synonymous_variant	6429_5XPA_LF82_MJO.calls.annotate	222	120
LF82_1322	2213038	C	T	synonymous_variant	6548_LF82x5Glucose1.calls.annotate	222	231
LF82_1322	2213038	C	T	synonymous_variant	6549_LF82x5Glucose2.calls.annotate	222	173
LF82_1322	2213038	C	T	synonymous_variant	6550_LF82x5Glucose3_2.calls.annotate	222	190
LF82_1322	2213038	C	T	synonymous_variant	L1_S98_L001_R2_001.calls.annotate	181	250
LF82_1322	2213038	C	T	synonymous_variant	L2_S99_L001_R2_001.calls.annotate	221	259
LF82_1322	2213038	C	T	synonymous_variant	L3_S100_L001_R2_001.calls.annotate	222	244
LF82_1322	2213068	C	T	synonymous_variant	16553_MJO-PA-LB_2.calls.annotate	135	34
LF82_1322	2213068	C	T	synonymous_variant	16554_ANNE-PA-LB_2.calls.annotate	222	34
LF82_1322	2213068	C	T	synonymous_variant	16555_CMC-PA-LB_2.calls.annotate	222	67
LF82_1322	2213068	C	T	synonymous_variant	2958-CMcC.calls.annotate	222	107
LF82_1322	2213068	C	T	synonymous_variant	6428_5XPA_LF82_Michiko.calls.annotate	222	82
LF82_1322	2213068	C	T	synonymous_variant	6429_5XPA_LF82_MJO.calls.annotate	222	125
LF82_1322	2213068	C	T	synonymous_variant	6548_LF82x5Glucose1.calls.annotate	222	225
LF82_1322	2213068	C	T	synonymous_variant	6549_LF82x5Glucose2.calls.annotate	222	171
LF82_1322	2213068	C	T	synonymous_variant	6550_LF82x5Glucose3_2.calls.annotate	222	181
LF82_1322	2213068	C	T	synonymous_variant	L1_S98_L001_R2_001.calls.annotate	199	250
LF82_1322	2213068	C	T	synonymous_variant	L2_S99_L001_R2_001.calls.annotate	221	262
LF82_1322	2213068	C	T	synonymous_variant	L3_S100_L001_R2_001.calls.annotate	222	245
LF82_1322	2213071	C	T	synonymous_variant	16553_MJO-PA-LB_2.calls.annotate	147	35
LF82_1322	2213071	C	T	synonymous_variant	16554_ANNE-PA-LB_2.calls.annotate	222	33
LF82_1322	2213071	C	T	synonymous_variant	16555_CMC-PA-LB_2.calls.annotate	222	66
LF82_1322	2213071	C	T	synonymous_variant	2958-CMcC.calls.annotate	222	105
LF82_1322	2213071	C	T	synonymous_variant	6428_5XPA_LF82_Michiko.calls.annotate	222	83
LF82_1322	2213071	C	T	synonymous_variant	6429_5XPA_LF82_MJO.calls.annotate	222	126
LF82_1322	2213071	C	T	synonymous_variant	6548_LF82x5Glucose1.calls.annotate	222	232
LF82_1322	2213071	C	T	synonymous_variant	6549_LF82x5Glucose2.calls.annotate	222	178
LF82_1322	2213071	C	T	synonymous_variant	6550_LF82x5Glucose3_2.calls.annotate	222	182
LF82_1322	2213071	C	T	synonymous_variant	L1_S98_L001_R2_001.calls.annotate	179	252
LF82_1322	2213071	C	T	synonymous_variant	L2_S99_L001_R2_001.calls.annotate	221	263
LF82_1322	2213071	C	T	synonymous_variant	L3_S100_L001_R2_001.calls.annotate	222	246
LF82_1322	2213080	C	T	synonymous_variant	16553_MJO-PA-LB_2.calls.annotate	156	34
LF82_1322	2213080	C	T	synonymous_variant	16554_ANNE-PA-LB_2.calls.annotate	222	29
LF82_1322	2213080	C	T	synonymous_variant	16555_CMC-PA-LB_2.calls.annotate	222	60
LF82_1322	2213080	C	T	synonymous_variant	2958-CMcC.calls.annotate	222	105
LF82_1322	2213080	C	T	synonymous_variant	6428_5XPA_LF82_Michiko.calls.annotate	222	80
LF82_1322	2213080	C	T	synonymous_variant	6429_5XPA_LF82_MJO.calls.annotate	222	113
LF82_1322	2213080	C	T	synonymous_variant	6548_LF82x5Glucose1.calls.annotate	222	233
LF82_1322	2213080	C	T	synonymous_variant	6549_LF82x5Glucose2.calls.annotate	222	166
LF82_1322	2213080	C	T	synonymous_variant	6550_LF82x5Glucose3_2.calls.annotate	222	174
LF82_1322	2213080	C	T	synonymous_variant	L1_S98_L001_R2_001.calls.annotate	197	241
LF82_1322	2213080	C	T	synonymous_variant	L2_S99_L001_R2_001.calls.annotate	221	259
LF82_1322	2213080	C	T	synonymous_variant	L3_S100_L001_R2_001.calls.annotate	222	241
LF82_1322	2213098	C	T	synonymous_variant	16553_MJO-PA-LB_2.calls.annotate	150	36
LF82_1322	2213098	C	T	synonymous_variant	16554_ANNE-PA-LB_2.calls.annotate	222	28
LF82_1322	2213098	C	T	synonymous_variant	16555_CMC-PA-LB_2.calls.annotate	222	62
LF82_1322	2213098	C	T	synonymous_variant	2958-CMcC.calls.annotate	222	104
LF82_1322	2213098	C	T	synonymous_variant	6428_5XPA_LF82_Michiko.calls.annotate	222	80
LF82_1322	2213098	C	T	synonymous_variant	6429_5XPA_LF82_MJO.calls.annotate	222	108
LF82_1322	2213098	C	T	synonymous_variant	6548_LF82x5Glucose1.calls.annotate	222	240
LF82_1322	2213098	C	T	synonymous_variant	6549_LF82x5Glucose2.calls.annotate	222	171
LF82_1322	2213098	C	T	synonymous_variant	6550_LF82x5Glucose3_2.calls.annotate	222	183
LF82_1322	2213098	C	T	synonymous_variant	L1_S98_L001_R2_001.calls.annotate	198	250
LF82_1322	2213098	C	T	synonymous_variant	L2_S99_L001_R2_001.calls.annotate	221	263
LF82_1322	2213098	C	T	synonymous_variant	L3_S100_L001_R2_001.calls.annotate	222	252
LF82_1322	2213113	T	G	synonymous_variant	16553_MJO-PA-LB_2.calls.annotate	179	34
LF82_1322	2213113	T	G	synonymous_variant	16554_ANNE-PA-LB_2.calls.annotate	222	26
LF82_1322	2213113	T	G	synonymous_variant	16555_CMC-PA-LB_2.calls.annotate	222	59
LF82_1322	2213113	T	G	synonymous_variant	2958-CMcC.calls.annotate	222	103
LF82_1322	2213113	T	G	synonymous_variant	6428_5XPA_LF82_Michiko.calls.annotate	222	70
LF82_1322	2213113	T	G	synonymous_variant	6429_5XPA_LF82_MJO.calls.annotate	222	102
LF82_1322	2213113	T	G	synonymous_variant	6548_LF82x5Glucose1.calls.annotate	222	232
LF82_1322	2213113	T	G	synonymous_variant	6549_LF82x5Glucose2.calls.annotate	222	170
LF82_1322	2213113	T	G	synonymous_variant	6550_LF82x5Glucose3_2.calls.annotate	222	171
LF82_1322	2213113	T	G	synonymous_variant	L1_S98_L001_R2_001.calls.annotate	207	246
LF82_1322	2213113	T	G	synonymous_variant	L2_S99_L001_R2_001.calls.annotate	221	259
LF82_1322	2213113	T	G	synonymous_variant	L3_S100_L001_R2_001.calls.annotate	222	243
LF82_1322	2213119	T	A	synonymous_variant	16553_MJO-PA-LB_2.calls.annotate	217	33
LF82_1322	2213119	T	A	synonymous_variant	16554_ANNE-PA-LB_2.calls.annotate	222	26
LF82_1322	2213119	T	A	synonymous_variant	16555_CMC-PA-LB_2.calls.annotate	222	58
LF82_1322	2213119	T	A	synonymous_variant	2958-CMcC.calls.annotate	222	99
LF82_1322	2213119	T	A	synonymous_variant	6428_5XPA_LF82_Michiko.calls.annotate	222	70
LF82_1322	2213119	T	A	synonymous_variant	6429_5XPA_LF82_MJO.calls.annotate	222	104
LF82_1322	2213119	T	A	synonymous_variant	6548_LF82x5Glucose1.calls.annotate	222	228
LF82_1322	2213119	T	A	synonymous_variant	6549_LF82x5Glucose2.calls.annotate	222	170
LF82_1322	2213119	T	A	synonymous_variant	6550_LF82x5Glucose3_2.calls.annotate	222	174
LF82_1322	2213119	T	A	synonymous_variant	L1_S98_L001_R2_001.calls.annotate	220	242
LF82_1322	2213119	T	A	synonymous_variant	L2_S99_L001_R2_001.calls.annotate	222	253
LF82_1322	2213119	T	A	synonymous_variant	L3_S100_L001_R2_001.calls.annotate	222	242
LF82_1322	2213137	T	A	synonymous_variant	16553_MJO-PA-LB_2.calls.annotate	222	44
LF82_1322	2213137	T	A	synonymous_variant	16554_ANNE-PA-LB_2.calls.annotate	222	31
LF82_1322	2213137	T	A	synonymous_variant	16555_CMC-PA-LB_2.calls.annotate	222	60
LF82_1322	2213137	T	A	synonymous_variant	2958-CMcC.calls.annotate	222	109
LF82_1322	2213137	T	A	synonymous_variant	6428_5XPA_LF82_Michiko.calls.annotate	222	77
LF82_1322	2213137	T	A	synonymous_variant	6429_5XPA_LF82_MJO.calls.annotate	222	110
LF82_1322	2213137	T	A	synonymous_variant	6548_LF82x5Glucose1.calls.annotate	222	247
LF82_1322	2213137	T	A	synonymous_variant	6549_LF82x5Glucose2.calls.annotate	222	181
LF82_1322	2213137	T	A	synonymous_variant	6550_LF82x5Glucose3_2.calls.annotate	222	169
LF82_1322	2213137	T	A	synonymous_variant	L1_S98_L001_R2_001.calls.annotate	202	243
LF82_1322	2213137	T	A	synonymous_variant	L2_S99_L001_R2_001.calls.annotate	222	249
LF82_1322	2213137	T	A	synonymous_variant	L3_S100_L001_R2_001.calls.annotate	222	249
LF82_1322	2213170	A	G	synonymous_variant	16553_MJO-PA-LB_2.calls.annotate	222	47
LF82_1322	2213170	A	G	synonymous_variant	16554_ANNE-PA-LB_2.calls.annotate	222	29
LF82_1322	2213170	A	G	synonymous_variant	16555_CMC-PA-LB_2.calls.annotate	222	63
LF82_1322	2213170	A	G	synonymous_variant	2958-CMcC.calls.annotate	222	108
LF82_1322	2213170	A	G	synonymous_variant	6428_5XPA_LF82_Michiko.calls.annotate	222	77
LF82_1322	2213170	A	G	synonymous_variant	6429_5XPA_LF82_MJO.calls.annotate	222	105
LF82_1322	2213170	A	G	synonymous_variant	6548_LF82x5Glucose1.calls.annotate	222	235
LF82_1322	2213170	A	G	synonymous_variant	6549_LF82x5Glucose2.calls.annotate	222	173
LF82_1322	2213170	A	G	synonymous_variant	6550_LF82x5Glucose3_2.calls.annotate	222	157
LF82_1322	2213170	A	G	synonymous_variant	L1_S98_L001_R2_001.calls.annotate	222	232
LF82_1322	2213170	A	G	synonymous_variant	L2_S99_L001_R2_001.calls.annotate	222	237
LF82_1322	2213170	A	G	synonymous_variant	L3_S100_L001_R2_001.calls.annotate	222	236
LF82_1322	2213239	T	C	synonymous_variant	16553_MJO-PA-LB_2.calls.annotate	222	47
LF82_1322	2213239	T	C	synonymous_variant	16554_ANNE-PA-LB_2.calls.annotate	222	26
LF82_1322	2213239	T	C	synonymous_variant	16555_CMC-PA-LB_2.calls.annotate	222	59
LF82_1322	2213239	T	C	synonymous_variant	2958-CMcC.calls.annotate	222	113
LF82_1322	2213239	T	C	synonymous_variant	6428_5XPA_LF82_Michiko.calls.annotate	222	74
LF82_1322	2213239	T	C	synonymous_variant	6429_5XPA_LF82_MJO.calls.annotate	222	111
LF82_1322	2213239	T	C	synonymous_variant	6548_LF82x5Glucose1.calls.annotate	222	233
LF82_1322	2213239	T	C	synonymous_variant	6549_LF82x5Glucose2.calls.annotate	222	182
LF82_1322	2213239	T	C	synonymous_variant	6550_LF82x5Glucose3_2.calls.annotate	222	144
LF82_1322	2213239	T	C	synonymous_variant	L1_S98_L001_R2_001.calls.annotate	222	242
LF82_1322	2213239	T	C	synonymous_variant	L2_S99_L001_R2_001.calls.annotate	222	245
LF82_1322	2213239	T	C	synonymous_variant	L3_S100_L001_R2_001.calls.annotate	222	249
LF82_1322	2213242	C	T	synonymous_variant	16553_MJO-PA-LB_2.calls.annotate	222	48
LF82_1322	2213242	C	T	synonymous_variant	16554_ANNE-PA-LB_2.calls.annotate	222	26
LF82_1322	2213242	C	T	synonymous_variant	16555_CMC-PA-LB_2.calls.annotate	222	59
LF82_1322	2213242	C	T	synonymous_variant	2958-CMcC.calls.annotate	222	113
LF82_1322	2213242	C	T	synonymous_variant	6428_5XPA_LF82_Michiko.calls.annotate	222	75
LF82_1322	2213242	C	T	synonymous_variant	6429_5XPA_LF82_MJO.calls.annotate	222	114
LF82_1322	2213242	C	T	synonymous_variant	6548_LF82x5Glucose1.calls.annotate	222	230
LF82_1322	2213242	C	T	synonymous_variant	6549_LF82x5Glucose2.calls.annotate	222	180
LF82_1322	2213242	C	T	synonymous_variant	6550_LF82x5Glucose3_2.calls.annotate	222	139
LF82_1322	2213242	C	T	synonymous_variant	L1_S98_L001_R2_001.calls.annotate	222	243
LF82_1322	2213242	C	T	synonymous_variant	L2_S99_L001_R2_001.calls.annotate	222	247
LF82_1322	2213242	C	T	synonymous_variant	L3_S100_L001_R2_001.calls.annotate	222	248
LF82_1322	2213251	A	T	synonymous_variant	16553_MJO-PA-LB_2.calls.annotate	222	49
LF82_1322	2213251	A	T	synonymous_variant	16554_ANNE-PA-LB_2.calls.annotate	222	26
LF82_1322	2213251	A	T	synonymous_variant	16555_CMC-PA-LB_2.calls.annotate	222	64
LF82_1322	2213251	A	T	synonymous_variant	2958-CMcC.calls.annotate	222	114
LF82_1322	2213251	A	T	synonymous_variant	6428_5XPA_LF82_Michiko.calls.annotate	222	75
LF82_1322	2213251	A	T	synonymous_variant	6429_5XPA_LF82_MJO.calls.annotate	222	117
LF82_1322	2213251	A	T	synonymous_variant	6548_LF82x5Glucose1.calls.annotate	222	232
LF82_1322	2213251	A	T	synonymous_variant	6549_LF82x5Glucose2.calls.annotate	222	178
LF82_1322	2213251	A	T	synonymous_variant	6550_LF82x5Glucose3_2.calls.annotate	222	146
LF82_1322	2213251	A	T	synonymous_variant	L1_S98_L001_R2_001.calls.annotate	222	246
LF82_1322	2213251	A	T	synonymous_variant	L2_S99_L001_R2_001.calls.annotate	222	249
LF82_1322	2213251	A	T	synonymous_variant	L3_S100_L001_R2_001.calls.annotate	222	250
LF82_1322	2213254	A	G	synonymous_variant	16553_MJO-PA-LB_2.calls.annotate	222	50
LF82_1322	2213254	A	G	synonymous_variant	16554_ANNE-PA-LB_2.calls.annotate	222	28
LF82_1322	2213254	A	G	synonymous_variant	16555_CMC-PA-LB_2.calls.annotate	222	66
LF82_1322	2213254	A	G	synonymous_variant	2958-CMcC.calls.annotate	222	114
LF82_1322	2213254	A	G	synonymous_variant	6428_5XPA_LF82_Michiko.calls.annotate	222	74
LF82_1322	2213254	A	G	synonymous_variant	6429_5XPA_LF82_MJO.calls.annotate	222	118
LF82_1322	2213254	A	G	synonymous_variant	6548_LF82x5Glucose1.calls.annotate	222	231
LF82_1322	2213254	A	G	synonymous_variant	6549_LF82x5Glucose2.calls.annotate	222	182
LF82_1322	2213254	A	G	synonymous_variant	6550_LF82x5Glucose3_2.calls.annotate	222	151
LF82_1322	2213254	A	G	synonymous_variant	L1_S98_L001_R2_001.calls.annotate	222	251
LF82_1322	2213254	A	G	synonymous_variant	L2_S99_L001_R2_001.calls.annotate	222	249
LF82_1322	2213254	A	G	synonymous_variant	L3_S100_L001_R2_001.calls.annotate	222	252
LF82_1322	2213263	C	T	synonymous_variant	16553_MJO-PA-LB_2.calls.annotate	222	50
LF82_1322	2213263	C	T	synonymous_variant	16554_ANNE-PA-LB_2.calls.annotate	211	23
LF82_1322	2213263	C	T	synonymous_variant	16555_CMC-PA-LB_2.calls.annotate	222	69
LF82_1322	2213263	C	T	synonymous_variant	2958-CMcC.calls.annotate	222	110
LF82_1322	2213263	C	T	synonymous_variant	6428_5XPA_LF82_Michiko.calls.annotate	222	69
LF82_1322	2213263	C	T	synonymous_variant	6429_5XPA_LF82_MJO.calls.annotate	222	123
LF82_1322	2213263	C	T	synonymous_variant	6548_LF82x5Glucose1.calls.annotate	222	238
LF82_1322	2213263	C	T	synonymous_variant	6549_LF82x5Glucose2.calls.annotate	222	183
LF82_1322	2213263	C	T	synonymous_variant	6550_LF82x5Glucose3_2.calls.annotate	222	153
LF82_1322	2213263	C	T	synonymous_variant	L1_S98_L001_R2_001.calls.annotate	222	247
LF82_1322	2213263	C	T	synonymous_variant	L2_S99_L001_R2_001.calls.annotate	222	246
LF82_1322	2213263	C	T	synonymous_variant	L3_S100_L001_R2_001.calls.annotate	222	251
LF82_1322	2213264	T	A	missense_variant	16553_MJO-PA-LB_2.calls.annotate	222	48
LF82_1322	2213264	T	A	missense_variant	16554_ANNE-PA-LB_2.calls.annotate	197	23
LF82_1322	2213264	T	A	missense_variant	16555_CMC-PA-LB_2.calls.annotate	222	68
LF82_1322	2213264	T	A	missense_variant	2958-CMcC.calls.annotate	222	110
LF82_1322	2213264	T	A	missense_variant	6428_5XPA_LF82_Michiko.calls.annotate	222	68
LF82_1322	2213264	T	A	missense_variant	6429_5XPA_LF82_MJO.calls.annotate	222	122
LF82_1322	2213264	T	A	missense_variant	6548_LF82x5Glucose1.calls.annotate	222	235
LF82_1322	2213264	T	A	missense_variant	6549_LF82x5Glucose2.calls.annotate	222	182
LF82_1322	2213264	T	A	missense_variant	6550_LF82x5Glucose3_2.calls.annotate	222	153
LF82_1322	2213264	T	A	missense_variant	L1_S98_L001_R2_001.calls.annotate	222	248
LF82_1322	2213264	T	A	missense_variant	L2_S99_L001_R2_001.calls.annotate	222	246
LF82_1322	2213264	T	A	missense_variant	L3_S100_L001_R2_001.calls.annotate	222	247
LF82_1322	2213269	T	C	synonymous_variant	16553_MJO-PA-LB_2.calls.annotate	222	47
LF82_1322	2213269	T	C	synonymous_variant	16554_ANNE-PA-LB_2.calls.annotate	208	23
LF82_1322	2213269	T	C	synonymous_variant	16555_CMC-PA-LB_2.calls.annotate	222	65
LF82_1322	2213269	T	C	synonymous_variant	2958-CMcC.calls.annotate	222	107
LF82_1322	2213269	T	C	synonymous_variant	6428_5XPA_LF82_Michiko.calls.annotate	222	70
LF82_1322	2213269	T	C	synonymous_variant	6429_5XPA_LF82_MJO.calls.annotate	222	123
LF82_1322	2213269	T	C	synonymous_variant	6548_LF82x5Glucose1.calls.annotate	222	231
LF82_1322	2213269	T	C	synonymous_variant	6549_LF82x5Glucose2.calls.annotate	222	184
LF82_1322	2213269	T	C	synonymous_variant	6550_LF82x5Glucose3_2.calls.annotate	222	151
LF82_1322	2213269	T	C	synonymous_variant	L1_S98_L001_R2_001.calls.annotate	222	248
LF82_1322	2213269	T	C	synonymous_variant	L2_S99_L001_R2_001.calls.annotate	222	251
LF82_1322	2213269	T	C	synonymous_variant	L3_S100_L001_R2_001.calls.annotate	222	250
LF82_1322	2213278	A	G	synonymous_variant	16553_MJO-PA-LB_2.calls.annotate	222	45
LF82_1322	2213278	A	G	synonymous_variant	16554_ANNE-PA-LB_2.calls.annotate	222	26
LF82_1322	2213278	A	G	synonymous_variant	16555_CMC-PA-LB_2.calls.annotate	222	70
LF82_1322	2213278	A	G	synonymous_variant	2958-CMcC.calls.annotate	222	110
LF82_1322	2213278	A	G	synonymous_variant	6428_5XPA_LF82_Michiko.calls.annotate	222	73
LF82_1322	2213278	A	G	synonymous_variant	6429_5XPA_LF82_MJO.calls.annotate	222	128
LF82_1322	2213278	A	G	synonymous_variant	6548_LF82x5Glucose1.calls.annotate	222	238
LF82_1322	2213278	A	G	synonymous_variant	6549_LF82x5Glucose2.calls.annotate	222	190
LF82_1322	2213278	A	G	synonymous_variant	6550_LF82x5Glucose3_2.calls.annotate	222	156
LF82_1322	2213278	A	G	synonymous_variant	L1_S98_L001_R2_001.calls.annotate	222	250
LF82_1322	2213278	A	G	synonymous_variant	L2_S99_L001_R2_001.calls.annotate	222	253
LF82_1322	2213278	A	G	synonymous_variant	L3_S100_L001_R2_001.calls.annotate	222	251
LF82_1322	2213302	C	T	synonymous_variant	16553_MJO-PA-LB_2.calls.annotate	222	44
LF82_1322	2213302	C	T	synonymous_variant	16554_ANNE-PA-LB_2.calls.annotate	222	28
LF82_1322	2213302	C	T	synonymous_variant	16555_CMC-PA-LB_2.calls.annotate	222	72
LF82_1322	2213302	C	T	synonymous_variant	2958-CMcC.calls.annotate	222	107
LF82_1322	2213302	C	T	synonymous_variant	6428_5XPA_LF82_Michiko.calls.annotate	222	71
LF82_1322	2213302	C	T	synonymous_variant	6429_5XPA_LF82_MJO.calls.annotate	222	131
LF82_1322	2213302	C	T	synonymous_variant	6548_LF82x5Glucose1.calls.annotate	222	250
LF82_1322	2213302	C	T	synonymous_variant	6549_LF82x5Glucose2.calls.annotate	222	189
LF82_1322	2213302	C	T	synonymous_variant	6550_LF82x5Glucose3_2.calls.annotate	222	168
LF82_1322	2213302	C	T	synonymous_variant	L1_S98_L001_R2_001.calls.annotate	222	251
LF82_1322	2213302	C	T	synonymous_variant	L2_S99_L001_R2_001.calls.annotate	222	259
LF82_1322	2213302	C	T	synonymous_variant	L3_S100_L001_R2_001.calls.annotate	222	248
LF82_1322	2213312	C	T	synonymous_variant	16553_MJO-PA-LB_2.calls.annotate	197	39
LF82_1322	2213312	C	T	synonymous_variant	16554_ANNE-PA-LB_2.calls.annotate	222	30
LF82_1322	2213312	C	T	synonymous_variant	16555_CMC-PA-LB_2.calls.annotate	222	82
LF82_1322	2213312	C	T	synonymous_variant	2958-CMcC.calls.annotate	222	111
LF82_1322	2213312	C	T	synonymous_variant	6428_5XPA_LF82_Michiko.calls.annotate	222	78
LF82_1322	2213312	C	T	synonymous_variant	6429_5XPA_LF82_MJO.calls.annotate	222	130
LF82_1322	2213312	C	T	synonymous_variant	6548_LF82x5Glucose1.calls.annotate	222	248
LF82_1322	2213312	C	T	synonymous_variant	6549_LF82x5Glucose2.calls.annotate	222	199
LF82_1322	2213312	C	T	synonymous_variant	6550_LF82x5Glucose3_2.calls.annotate	222	184
LF82_1322	2213312	C	T	synonymous_variant	L1_S98_L001_R2_001.calls.annotate	222	252
LF82_1322	2213312	C	T	synonymous_variant	L2_S99_L001_R2_001.calls.annotate	222	262
LF82_1322	2213312	C	T	synonymous_variant	L3_S100_L001_R2_001.calls.annotate	222	243
LF82_1322	2213320	T	C	synonymous_variant	16553_MJO-PA-LB_2.calls.annotate	202	33
LF82_1322	2213320	T	C	synonymous_variant	16554_ANNE-PA-LB_2.calls.annotate	222	25
LF82_1322	2213320	T	C	synonymous_variant	16555_CMC-PA-LB_2.calls.annotate	222	78
LF82_1322	2213320	T	C	synonymous_variant	2958-CMcC.calls.annotate	222	115
LF82_1322	2213320	T	C	synonymous_variant	6428_5XPA_LF82_Michiko.calls.annotate	222	70
LF82_1322	2213320	T	C	synonymous_variant	6429_5XPA_LF82_MJO.calls.annotate	222	121
LF82_1322	2213320	T	C	synonymous_variant	6548_LF82x5Glucose1.calls.annotate	222	232
LF82_1322	2213320	T	C	synonymous_variant	6549_LF82x5Glucose2.calls.annotate	222	186
LF82_1322	2213320	T	C	synonymous_variant	6550_LF82x5Glucose3_2.calls.annotate	222	171
LF82_1322	2213320	T	C	synonymous_variant	L1_S98_L001_R2_001.calls.annotate	222	246
LF82_1322	2213320	T	C	synonymous_variant	L2_S99_L001_R2_001.calls.annotate	222	266
LF82_1322	2213320	T	C	synonymous_variant	L3_S100_L001_R2_001.calls.annotate	222	234
LF82_1322	2213347	C	T	synonymous_variant	16553_MJO-PA-LB_2.calls.annotate	166	31
LF82_1322	2213347	C	T	synonymous_variant	16554_ANNE-PA-LB_2.calls.annotate	222	25
LF82_1322	2213347	C	T	synonymous_variant	16555_CMC-PA-LB_2.calls.annotate	222	74
LF82_1322	2213347	C	T	synonymous_variant	2958-CMcC.calls.annotate	222	110
LF82_1322	2213347	C	T	synonymous_variant	6428_5XPA_LF82_Michiko.calls.annotate	222	68
LF82_1322	2213347	C	T	synonymous_variant	6429_5XPA_LF82_MJO.calls.annotate	222	129
LF82_1322	2213347	C	T	synonymous_variant	6548_LF82x5Glucose1.calls.annotate	222	236
LF82_1322	2213347	C	T	synonymous_variant	6549_LF82x5Glucose2.calls.annotate	222	184
LF82_1322	2213347	C	T	synonymous_variant	6550_LF82x5Glucose3_2.calls.annotate	222	172
LF82_1322	2213347	C	T	synonymous_variant	L1_S98_L001_R2_001.calls.annotate	222	249
LF82_1322	2213347	C	T	synonymous_variant	L2_S99_L001_R2_001.calls.annotate	222	264
LF82_1322	2213347	C	T	synonymous_variant	L3_S100_L001_R2_001.calls.annotate	222	249
LF82_1322	2213356	A	G	synonymous_variant	16553_MJO-PA-LB_2.calls.annotate	152	34
LF82_1322	2213356	A	G	synonymous_variant	16554_ANNE-PA-LB_2.calls.annotate	222	28
LF82_1322	2213356	A	G	synonymous_variant	16555_CMC-PA-LB_2.calls.annotate	222	72
LF82_1322	2213356	A	G	synonymous_variant	2958-CMcC.calls.annotate	222	114
LF82_1322	2213356	A	G	synonymous_variant	6428_5XPA_LF82_Michiko.calls.annotate	222	67
LF82_1322	2213356	A	G	synonymous_variant	6429_5XPA_LF82_MJO.calls.annotate	222	133
LF82_1322	2213356	A	G	synonymous_variant	6548_LF82x5Glucose1.calls.annotate	222	237
LF82_1322	2213356	A	G	synonymous_variant	6549_LF82x5Glucose2.calls.annotate	222	182
LF82_1322	2213356	A	G	synonymous_variant	6550_LF82x5Glucose3_2.calls.annotate	222	184
LF82_1322	2213356	A	G	synonymous_variant	L1_S98_L001_R2_001.calls.annotate	222	251
LF82_1322	2213356	A	G	synonymous_variant	L2_S99_L001_R2_001.calls.annotate	222	265
LF82_1322	2213356	A	G	synonymous_variant	L3_S100_L001_R2_001.calls.annotate	222	251
LF82_1322	2213381	T	G	missense_variant	16553_MJO-PA-LB_2.calls.annotate	105	32
LF82_1322	2213381	T	G	missense_variant	16554_ANNE-PA-LB_2.calls.annotate	221	25
LF82_1322	2213381	T	G	missense_variant	16555_CMC-PA-LB_2.calls.annotate	222	63
LF82_1322	2213381	T	G	missense_variant	2958-CMcC.calls.annotate	222	116
LF82_1322	2213381	T	G	missense_variant	6428_5XPA_LF82_Michiko.calls.annotate	222	62
LF82_1322	2213381	T	G	missense_variant	6429_5XPA_LF82_MJO.calls.annotate	222	127
LF82_1322	2213381	T	G	missense_variant	6548_LF82x5Glucose1.calls.annotate	222	238
LF82_1322	2213381	T	G	missense_variant	6549_LF82x5Glucose2.calls.annotate	222	175
LF82_1322	2213381	T	G	missense_variant	6550_LF82x5Glucose3_2.calls.annotate	222	180
LF82_1322	2213381	T	G	missense_variant	L1_S98_L001_R2_001.calls.annotate	222	242
LF82_1322	2213381	T	G	missense_variant	L2_S99_L001_R2_001.calls.annotate	222	250
LF82_1322	2213381	T	G	missense_variant	L3_S100_L001_R2_001.calls.annotate	222	242
LF82_1322	2213383	C	G	synonymous_variant	16553_MJO-PA-LB_2.calls.annotate	120	31
LF82_1322	2213383	C	G	synonymous_variant	16554_ANNE-PA-LB_2.calls.annotate	222	24
LF82_1322	2213383	C	G	synonymous_variant	16555_CMC-PA-LB_2.calls.annotate	222	63
LF82_1322	2213383	C	G	synonymous_variant	2958-CMcC.calls.annotate	222	114
LF82_1322	2213383	C	G	synonymous_variant	6428_5XPA_LF82_Michiko.calls.annotate	222	62
LF82_1322	2213383	C	G	synonymous_variant	6429_5XPA_LF82_MJO.calls.annotate	222	127
LF82_1322	2213383	C	G	synonymous_variant	6548_LF82x5Glucose1.calls.annotate	222	233
LF82_1322	2213383	C	G	synonymous_variant	6549_LF82x5Glucose2.calls.annotate	222	174
LF82_1322	2213383	C	G	synonymous_variant	6550_LF82x5Glucose3_2.calls.annotate	222	178
LF82_1322	2213383	C	G	synonymous_variant	L1_S98_L001_R2_001.calls.annotate	222	236
LF82_1322	2213383	C	G	synonymous_variant	L2_S99_L001_R2_001.calls.annotate	222	250
LF82_1322	2213383	C	G	synonymous_variant	L3_S100_L001_R2_001.calls.annotate	222	242
LF82_1322	2213386	G	A	synonymous_variant	16553_MJO-PA-LB_2.calls.annotate	113	29
LF82_1322	2213386	G	A	synonymous_variant	16554_ANNE-PA-LB_2.calls.annotate	222	24
LF82_1322	2213386	G	A	synonymous_variant	16555_CMC-PA-LB_2.calls.annotate	222	62
LF82_1322	2213386	G	A	synonymous_variant	2958-CMcC.calls.annotate	222	115
LF82_1322	2213386	G	A	synonymous_variant	6428_5XPA_LF82_Michiko.calls.annotate	222	64
LF82_1322	2213386	G	A	synonymous_variant	6429_5XPA_LF82_MJO.calls.annotate	222	129
LF82_1322	2213386	G	A	synonymous_variant	6548_LF82x5Glucose1.calls.annotate	222	232
LF82_1322	2213386	G	A	synonymous_variant	6549_LF82x5Glucose2.calls.annotate	222	171
LF82_1322	2213386	G	A	synonymous_variant	6550_LF82x5Glucose3_2.calls.annotate	222	178
LF82_1322	2213386	G	A	synonymous_variant	L1_S98_L001_R2_001.calls.annotate	222	237
LF82_1322	2213386	G	A	synonymous_variant	L2_S99_L001_R2_001.calls.annotate	222	251
LF82_1322	2213386	G	A	synonymous_variant	L3_S100_L001_R2_001.calls.annotate	222	246
LF82_1322	2213407	C	T	synonymous_variant	16553_MJO-PA-LB_2.calls.annotate	222	33
LF82_1322	2213407	C	T	synonymous_variant	16554_ANNE-PA-LB_2.calls.annotate	222	22
LF82_1322	2213407	C	T	synonymous_variant	16555_CMC-PA-LB_2.calls.annotate	222	59
LF82_1322	2213407	C	T	synonymous_variant	2958-CMcC.calls.annotate	222	112
LF82_1322	2213407	C	T	synonymous_variant	6428_5XPA_LF82_Michiko.calls.annotate	222	68
LF82_1322	2213407	C	T	synonymous_variant	6429_5XPA_LF82_MJO.calls.annotate	222	122
LF82_1322	2213407	C	T	synonymous_variant	6548_LF82x5Glucose1.calls.annotate	222	238
LF82_1322	2213407	C	T	synonymous_variant	6549_LF82x5Glucose2.calls.annotate	222	175
LF82_1322	2213407	C	T	synonymous_variant	6550_LF82x5Glucose3_2.calls.annotate	222	192
LF82_1322	2213407	C	T	synonymous_variant	L1_S98_L001_R2_001.calls.annotate	222	248
LF82_1322	2213407	C	T	synonymous_variant	L2_S99_L001_R2_001.calls.annotate	222	248
LF82_1322	2213407	C	T	synonymous_variant	L3_S100_L001_R2_001.calls.annotate	222	244
LF82_1322	2213422	G	A	synonymous_variant	16553_MJO-PA-LB_2.calls.annotate	222	32
LF82_1322	2213422	G	A	synonymous_variant	16554_ANNE-PA-LB_2.calls.annotate	222	20
LF82_1322	2213422	G	A	synonymous_variant	16555_CMC-PA-LB_2.calls.annotate	222	57
LF82_1322	2213422	G	A	synonymous_variant	2958-CMcC.calls.annotate	222	100
LF82_1322	2213422	G	A	synonymous_variant	6428_5XPA_LF82_Michiko.calls.annotate	222	58
LF82_1322	2213422	G	A	synonymous_variant	6429_5XPA_LF82_MJO.calls.annotate	222	112
LF82_1322	2213422	G	A	synonymous_variant	6548_LF82x5Glucose1.calls.annotate	222	222
LF82_1322	2213422	G	A	synonymous_variant	6549_LF82x5Glucose2.calls.annotate	222	157
LF82_1322	2213422	G	A	synonymous_variant	6550_LF82x5Glucose3_2.calls.annotate	222	180
LF82_1322	2213422	G	A	synonymous_variant	L1_S98_L001_R2_001.calls.annotate	222	231
LF82_1322	2213422	G	A	synonymous_variant	L2_S99_L001_R2_001.calls.annotate	222	249
LF82_1322	2213422	G	A	synonymous_variant	L3_S100_L001_R2_001.calls.annotate	222	238
LF82_1322	2213425	C	A	synonymous_variant	16553_MJO-PA-LB_2.calls.annotate	222	33
LF82_1322	2213425	C	A	synonymous_variant	16554_ANNE-PA-LB_2.calls.annotate	222	23
LF82_1322	2213425	C	A	synonymous_variant	16555_CMC-PA-LB_2.calls.annotate	222	64
LF82_1322	2213425	C	A	synonymous_variant	2958-CMcC.calls.annotate	222	109
LF82_1322	2213425	C	A	synonymous_variant	6428_5XPA_LF82_Michiko.calls.annotate	222	59
LF82_1322	2213425	C	A	synonymous_variant	6429_5XPA_LF82_MJO.calls.annotate	222	119
LF82_1322	2213425	C	A	synonymous_variant	6548_LF82x5Glucose1.calls.annotate	222	232
LF82_1322	2213425	C	A	synonymous_variant	6549_LF82x5Glucose2.calls.annotate	222	159
LF82_1322	2213425	C	A	synonymous_variant	6550_LF82x5Glucose3_2.calls.annotate	222	185
LF82_1322	2213425	C	A	synonymous_variant	L1_S98_L001_R2_001.calls.annotate	222	239
LF82_1322	2213425	C	A	synonymous_variant	L2_S99_L001_R2_001.calls.annotate	222	249
LF82_1322	2213425	C	A	synonymous_variant	L3_S100_L001_R2_001.calls.annotate	222	248
LF82_1322	2213428	C	T	synonymous_variant	16553_MJO-PA-LB_2.calls.annotate	222	32
LF82_1322	2213428	C	T	synonymous_variant	16554_ANNE-PA-LB_2.calls.annotate	214	23
LF82_1322	2213428	C	T	synonymous_variant	16555_CMC-PA-LB_2.calls.annotate	222	64
LF82_1322	2213428	C	T	synonymous_variant	2958-CMcC.calls.annotate	222	109
LF82_1322	2213428	C	T	synonymous_variant	6428_5XPA_LF82_Michiko.calls.annotate	222	59
LF82_1322	2213428	C	T	synonymous_variant	6429_5XPA_LF82_MJO.calls.annotate	222	120
LF82_1322	2213428	C	T	synonymous_variant	6548_LF82x5Glucose1.calls.annotate	222	234
LF82_1322	2213428	C	T	synonymous_variant	6549_LF82x5Glucose2.calls.annotate	222	160
LF82_1322	2213428	C	T	synonymous_variant	6550_LF82x5Glucose3_2.calls.annotate	222	185
LF82_1322	2213428	C	T	synonymous_variant	L1_S98_L001_R2_001.calls.annotate	222	240
LF82_1322	2213428	C	T	synonymous_variant	L2_S99_L001_R2_001.calls.annotate	222	249
LF82_1322	2213428	C	T	synonymous_variant	L3_S100_L001_R2_001.calls.annotate	222	250
LF82_1322	2213441	C	T	synonymous_variant	16553_MJO-PA-LB_2.calls.annotate	222	33
LF82_1322	2213441	C	T	synonymous_variant	16554_ANNE-PA-LB_2.calls.annotate	222	23
LF82_1322	2213441	C	T	synonymous_variant	16555_CMC-PA-LB_2.calls.annotate	222	55
LF82_1322	2213441	C	T	synonymous_variant	2958-CMcC.calls.annotate	222	111
LF82_1322	2213441	C	T	synonymous_variant	6428_5XPA_LF82_Michiko.calls.annotate	222	62
LF82_1322	2213441	C	T	synonymous_variant	6429_5XPA_LF82_MJO.calls.annotate	222	119
LF82_1322	2213441	C	T	synonymous_variant	6548_LF82x5Glucose1.calls.annotate	222	236
LF82_1322	2213441	C	T	synonymous_variant	6549_LF82x5Glucose2.calls.annotate	222	169
LF82_1322	2213441	C	T	synonymous_variant	6550_LF82x5Glucose3_2.calls.annotate	222	186
LF82_1322	2213441	C	T	synonymous_variant	L1_S98_L001_R2_001.calls.annotate	222	248
LF82_1322	2213441	C	T	synonymous_variant	L2_S99_L001_R2_001.calls.annotate	222	248
LF82_1322	2213441	C	T	synonymous_variant	L3_S100_L001_R2_001.calls.annotate	222	246
LF82_1322	2213470	T	C	synonymous_variant	16553_MJO-PA-LB_2.calls.annotate	222	32
LF82_1322	2213470	T	C	synonymous_variant	16554_ANNE-PA-LB_2.calls.annotate	196	22
LF82_1322	2213470	T	C	synonymous_variant	16555_CMC-PA-LB_2.calls.annotate	222	56
LF82_1322	2213470	T	C	synonymous_variant	2958-CMcC.calls.annotate	222	101
LF82_1322	2213470	T	C	synonymous_variant	6428_5XPA_LF82_Michiko.calls.annotate	222	56
LF82_1322	2213470	T	C	synonymous_variant	6429_5XPA_LF82_MJO.calls.annotate	222	109
LF82_1322	2213470	T	C	synonymous_variant	6548_LF82x5Glucose1.calls.annotate	222	228
LF82_1322	2213470	T	C	synonymous_variant	6549_LF82x5Glucose2.calls.annotate	222	166
LF82_1322	2213470	T	C	synonymous_variant	6550_LF82x5Glucose3_2.calls.annotate	222	170
LF82_1322	2213470	T	C	synonymous_variant	L1_S98_L001_R2_001.calls.annotate	222	249
LF82_1322	2213470	T	C	synonymous_variant	L2_S99_L001_R2_001.calls.annotate	222	246
LF82_1322	2213470	T	C	synonymous_variant	L3_S100_L001_R2_001.calls.annotate	222	247
LF82_1322	2213494	T	C	synonymous_variant	16553_MJO-PA-LB_2.calls.annotate	217	27
LF82_1322	2213494	T	C	synonymous_variant	16554_ANNE-PA-LB_2.calls.annotate	194	23
LF82_1322	2213494	T	C	synonymous_variant	16555_CMC-PA-LB_2.calls.annotate	222	60
LF82_1322	2213494	T	C	synonymous_variant	2958-CMcC.calls.annotate	222	94
LF82_1322	2213494	T	C	synonymous_variant	6428_5XPA_LF82_Michiko.calls.annotate	222	63
LF82_1322	2213494	T	C	synonymous_variant	6429_5XPA_LF82_MJO.calls.annotate	222	112
LF82_1322	2213494	T	C	synonymous_variant	6548_LF82x5Glucose1.calls.annotate	222	235
LF82_1322	2213494	T	C	synonymous_variant	6549_LF82x5Glucose2.calls.annotate	222	166
LF82_1322	2213494	T	C	synonymous_variant	6550_LF82x5Glucose3_2.calls.annotate	222	162
LF82_1322	2213494	T	C	synonymous_variant	L1_S98_L001_R2_001.calls.annotate	222	242
LF82_1322	2213494	T	C	synonymous_variant	L2_S99_L001_R2_001.calls.annotate	222	244
LF82_1322	2213494	T	C	synonymous_variant	L3_S100_L001_R2_001.calls.annotate	222	247
LF82_1322	2213518	C	T	synonymous_variant	16553_MJO-PA-LB_2.calls.annotate	222	27
LF82_1322	2213518	C	T	synonymous_variant	16554_ANNE-PA-LB_2.calls.annotate	170	21
LF82_1322	2213518	C	T	synonymous_variant	16555_CMC-PA-LB_2.calls.annotate	222	57
LF82_1322	2213518	C	T	synonymous_variant	2958-CMcC.calls.annotate	222	90
LF82_1322	2213518	C	T	synonymous_variant	6428_5XPA_LF82_Michiko.calls.annotate	222	56
LF82_1322	2213518	C	T	synonymous_variant	6429_5XPA_LF82_MJO.calls.annotate	222	104
LF82_1322	2213518	C	T	synonymous_variant	6548_LF82x5Glucose1.calls.annotate	222	228
LF82_1322	2213518	C	T	synonymous_variant	6549_LF82x5Glucose2.calls.annotate	222	174
LF82_1322	2213518	C	T	synonymous_variant	6550_LF82x5Glucose3_2.calls.annotate	222	167
LF82_1322	2213518	C	T	synonymous_variant	L1_S98_L001_R2_001.calls.annotate	222	240
LF82_1322	2213518	C	T	synonymous_variant	L2_S99_L001_R2_001.calls.annotate	222	242
LF82_1322	2213518	C	T	synonymous_variant	L3_S100_L001_R2_001.calls.annotate	222	248
LF82_1322	2213534	C	T	synonymous_variant	16553_MJO-PA-LB_2.calls.annotate	222	27
LF82_1322	2213534	C	T	synonymous_variant	16554_ANNE-PA-LB_2.calls.annotate	171	20
LF82_1322	2213534	C	T	synonymous_variant	16555_CMC-PA-LB_2.calls.annotate	222	59
LF82_1322	2213534	C	T	synonymous_variant	2958-CMcC.calls.annotate	222	88
LF82_1322	2213534	C	T	synonymous_variant	6428_5XPA_LF82_Michiko.calls.annotate	222	59
LF82_1322	2213534	C	T	synonymous_variant	6429_5XPA_LF82_MJO.calls.annotate	222	104
LF82_1322	2213534	C	T	synonymous_variant	6548_LF82x5Glucose1.calls.annotate	222	228
LF82_1322	2213534	C	T	synonymous_variant	6549_LF82x5Glucose2.calls.annotate	222	178
LF82_1322	2213534	C	T	synonymous_variant	6550_LF82x5Glucose3_2.calls.annotate	222	169
LF82_1322	2213534	C	T	synonymous_variant	L1_S98_L001_R2_001.calls.annotate	222	249
LF82_1322	2213534	C	T	synonymous_variant	L2_S99_L001_R2_001.calls.annotate	222	250
LF82_1322	2213534	C	T	synonymous_variant	L3_S100_L001_R2_001.calls.annotate	222	250
LF82_1322	2213557	T	C	synonymous_variant	16553_MJO-PA-LB_2.calls.annotate	222	28
LF82_1322	2213557	T	C	synonymous_variant	16554_ANNE-PA-LB_2.calls.annotate	102	14
LF82_1322	2213557	T	C	synonymous_variant	16555_CMC-PA-LB_2.calls.annotate	222	58
LF82_1322	2213557	T	C	synonymous_variant	2958-CMcC.calls.annotate	222	86
LF82_1322	2213557	T	C	synonymous_variant	6428_5XPA_LF82_Michiko.calls.annotate	222	53
LF82_1322	2213557	T	C	synonymous_variant	6429_5XPA_LF82_MJO.calls.annotate	222	91
LF82_1322	2213557	T	C	synonymous_variant	6548_LF82x5Glucose1.calls.annotate	222	224
LF82_1322	2213557	T	C	synonymous_variant	6549_LF82x5Glucose2.calls.annotate	222	175
LF82_1322	2213557	T	C	synonymous_variant	6550_LF82x5Glucose3_2.calls.annotate	222	160
LF82_1322	2213557	T	C	synonymous_variant	L1_S98_L001_R2_001.calls.annotate	222	241
LF82_1322	2213557	T	C	synonymous_variant	L2_S99_L001_R2_001.calls.annotate	222	244
LF82_1322	2213557	T	C	synonymous_variant	L3_S100_L001_R2_001.calls.annotate	222	247
LF82_1322	2213581	T	C	synonymous_variant	16553_MJO-PA-LB_2.calls.annotate	222	37
LF82_1322	2213581	T	C	synonymous_variant	16554_ANNE-PA-LB_2.calls.annotate	130	20
LF82_1322	2213581	T	C	synonymous_variant	16555_CMC-PA-LB_2.calls.annotate	222	55
LF82_1322	2213581	T	C	synonymous_variant	2958-CMcC.calls.annotate	222	91
LF82_1322	2213581	T	C	synonymous_variant	6428_5XPA_LF82_Michiko.calls.annotate	221	54
LF82_1322	2213581	T	C	synonymous_variant	6429_5XPA_LF82_MJO.calls.annotate	222	93
LF82_1322	2213581	T	C	synonymous_variant	6548_LF82x5Glucose1.calls.annotate	222	238
LF82_1322	2213581	T	C	synonymous_variant	6549_LF82x5Glucose2.calls.annotate	222	177
LF82_1322	2213581	T	C	synonymous_variant	6550_LF82x5Glucose3_2.calls.annotate	222	168
LF82_1322	2213581	T	C	synonymous_variant	L1_S98_L001_R2_001.calls.annotate	222	251
LF82_1322	2213581	T	C	synonymous_variant	L2_S99_L001_R2_001.calls.annotate	222	254
LF82_1322	2213581	T	C	synonymous_variant	L3_S100_L001_R2_001.calls.annotate	222	243
LF82_1322	2213635	C	T	synonymous_variant	16553_MJO-PA-LB_2.calls.annotate	222	42
LF82_1322	2213635	C	T	synonymous_variant	16554_ANNE-PA-LB_2.calls.annotate	168	28
LF82_1322	2213635	C	T	synonymous_variant	16555_CMC-PA-LB_2.calls.annotate	222	55
LF82_1322	2213635	C	T	synonymous_variant	2958-CMcC.calls.annotate	222	93
LF82_1322	2213635	C	T	synonymous_variant	6428_5XPA_LF82_Michiko.calls.annotate	221	44
LF82_1322	2213635	C	T	synonymous_variant	6429_5XPA_LF82_MJO.calls.annotate	222	109
LF82_1322	2213635	C	T	synonymous_variant	6548_LF82x5Glucose1.calls.annotate	222	237
LF82_1322	2213635	C	T	synonymous_variant	6549_LF82x5Glucose2.calls.annotate	222	176
LF82_1322	2213635	C	T	synonymous_variant	6550_LF82x5Glucose3_2.calls.annotate	222	169
LF82_1322	2213635	C	T	synonymous_variant	L1_S98_L001_R2_001.calls.annotate	222	240
LF82_1322	2213635	C	T	synonymous_variant	L2_S99_L001_R2_001.calls.annotate	222	254
LF82_1322	2213635	C	T	synonymous_variant	L3_S100_L001_R2_001.calls.annotate	222	244
LF82_1322	2213638	C	G	synonymous_variant	16553_MJO-PA-LB_2.calls.annotate	222	43
LF82_1322	2213638	C	G	synonymous_variant	16554_ANNE-PA-LB_2.calls.annotate	184	28
LF82_1322	2213638	C	G	synonymous_variant	16555_CMC-PA-LB_2.calls.annotate	222	55
LF82_1322	2213638	C	G	synonymous_variant	2958-CMcC.calls.annotate	222	93
LF82_1322	2213638	C	G	synonymous_variant	6428_5XPA_LF82_Michiko.calls.annotate	221	45
LF82_1322	2213638	C	G	synonymous_variant	6429_5XPA_LF82_MJO.calls.annotate	222	110
LF82_1322	2213638	C	G	synonymous_variant	6548_LF82x5Glucose1.calls.annotate	222	229
LF82_1322	2213638	C	G	synonymous_variant	6549_LF82x5Glucose2.calls.annotate	222	173
LF82_1322	2213638	C	G	synonymous_variant	6550_LF82x5Glucose3_2.calls.annotate	222	169
LF82_1322	2213638	C	G	synonymous_variant	L1_S98_L001_R2_001.calls.annotate	222	238
LF82_1322	2213638	C	G	synonymous_variant	L2_S99_L001_R2_001.calls.annotate	222	255
LF82_1322	2213638	C	G	synonymous_variant	L3_S100_L001_R2_001.calls.annotate	222	249
LF82_1322	2213644	T	C	synonymous_variant	16553_MJO-PA-LB_2.calls.annotate	222	43
LF82_1322	2213644	T	C	synonymous_variant	16554_ANNE-PA-LB_2.calls.annotate	152	33
LF82_1322	2213644	T	C	synonymous_variant	16555_CMC-PA-LB_2.calls.annotate	222	55
LF82_1322	2213644	T	C	synonymous_variant	2958-CMcC.calls.annotate	222	95
LF82_1322	2213644	T	C	synonymous_variant	6428_5XPA_LF82_Michiko.calls.annotate	221	48
LF82_1322	2213644	T	C	synonymous_variant	6429_5XPA_LF82_MJO.calls.annotate	222	112
LF82_1322	2213644	T	C	synonymous_variant	6548_LF82x5Glucose1.calls.annotate	222	236
LF82_1322	2213644	T	C	synonymous_variant	6549_LF82x5Glucose2.calls.annotate	222	175
LF82_1322	2213644	T	C	synonymous_variant	6550_LF82x5Glucose3_2.calls.annotate	222	173
LF82_1322	2213644	T	C	synonymous_variant	L1_S98_L001_R2_001.calls.annotate	222	242
LF82_1322	2213644	T	C	synonymous_variant	L2_S99_L001_R2_001.calls.annotate	222	257
LF82_1322	2213644	T	C	synonymous_variant	L3_S100_L001_R2_001.calls.annotate	222	249
LF82_1322	2213663	A	G	missense_variant	16553_MJO-PA-LB_2.calls.annotate	222	45
LF82_1322	2213663	A	G	missense_variant	16554_ANNE-PA-LB_2.calls.annotate	113	31
LF82_1322	2213663	A	G	missense_variant	16555_CMC-PA-LB_2.calls.annotate	222	54
LF82_1322	2213663	A	G	missense_variant	2958-CMcC.calls.annotate	222	94
LF82_1322	2213663	A	G	missense_variant	6428_5XPA_LF82_Michiko.calls.annotate	222	49
LF82_1322	2213663	A	G	missense_variant	6429_5XPA_LF82_MJO.calls.annotate	222	103
LF82_1322	2213663	A	G	missense_variant	6548_LF82x5Glucose1.calls.annotate	222	234
LF82_1322	2213663	A	G	missense_variant	6549_LF82x5Glucose2.calls.annotate	222	173
LF82_1322	2213663	A	G	missense_variant	6550_LF82x5Glucose3_2.calls.annotate	222	163
LF82_1322	2213663	A	G	missense_variant	L1_S98_L001_R2_001.calls.annotate	222	250
LF82_1322	2213663	A	G	missense_variant	L2_S99_L001_R2_001.calls.annotate	222	257
LF82_1322	2213663	A	G	missense_variant	L3_S100_L001_R2_001.calls.annotate	222	254
LF82_1322	2213686	T	C	synonymous_variant	16553_MJO-PA-LB_2.calls.annotate	222	45
LF82_1322	2213686	T	C	synonymous_variant	16554_ANNE-PA-LB_2.calls.annotate	140	33
LF82_1322	2213686	T	C	synonymous_variant	16555_CMC-PA-LB_2.calls.annotate	222	54
LF82_1322	2213686	T	C	synonymous_variant	2958-CMcC.calls.annotate	222	93
LF82_1322	2213686	T	C	synonymous_variant	6428_5XPA_LF82_Michiko.calls.annotate	221	55
LF82_1322	2213686	T	C	synonymous_variant	6429_5XPA_LF82_MJO.calls.annotate	222	96
LF82_1322	2213686	T	C	synonymous_variant	6548_LF82x5Glucose1.calls.annotate	222	236
LF82_1322	2213686	T	C	synonymous_variant	6549_LF82x5Glucose2.calls.annotate	222	180
LF82_1322	2213686	T	C	synonymous_variant	6550_LF82x5Glucose3_2.calls.annotate	222	164
LF82_1322	2213686	T	C	synonymous_variant	L1_S98_L001_R2_001.calls.annotate	222	251
LF82_1322	2213686	T	C	synonymous_variant	L2_S99_L001_R2_001.calls.annotate	222	266
LF82_1322	2213686	T	C	synonymous_variant	L3_S100_L001_R2_001.calls.annotate	222	241
LF82_1322	2213701	A	G	synonymous_variant	16553_MJO-PA-LB_2.calls.annotate	222	44
LF82_1322	2213701	A	G	synonymous_variant	16554_ANNE-PA-LB_2.calls.annotate	197	31
LF82_1322	2213701	A	G	synonymous_variant	16555_CMC-PA-LB_2.calls.annotate	222	49
LF82_1322	2213701	A	G	synonymous_variant	2958-CMcC.calls.annotate	222	94
LF82_1322	2213701	A	G	synonymous_variant	6428_5XPA_LF82_Michiko.calls.annotate	221	58
LF82_1322	2213701	A	G	synonymous_variant	6429_5XPA_LF82_MJO.calls.annotate	222	87
LF82_1322	2213701	A	G	synonymous_variant	6548_LF82x5Glucose1.calls.annotate	222	231
LF82_1322	2213701	A	G	synonymous_variant	6549_LF82x5Glucose2.calls.annotate	222	170
LF82_1322	2213701	A	G	synonymous_variant	6550_LF82x5Glucose3_2.calls.annotate	222	158
LF82_1322	2213701	A	G	synonymous_variant	L1_S98_L001_R2_001.calls.annotate	222	238
LF82_1322	2213701	A	G	synonymous_variant	L2_S99_L001_R2_001.calls.annotate	222	262
LF82_1322	2213701	A	G	synonymous_variant	L3_S100_L001_R2_001.calls.annotate	222	239
LF82_1322	2213713	T	C	synonymous_variant	16553_MJO-PA-LB_2.calls.annotate	222	43
LF82_1322	2213713	T	C	synonymous_variant	16554_ANNE-PA-LB_2.calls.annotate	172	30
LF82_1322	2213713	T	C	synonymous_variant	16555_CMC-PA-LB_2.calls.annotate	222	53
LF82_1322	2213713	T	C	synonymous_variant	2958-CMcC.calls.annotate	222	103
LF82_1322	2213713	T	C	synonymous_variant	6428_5XPA_LF82_Michiko.calls.annotate	221	57
LF82_1322	2213713	T	C	synonymous_variant	6429_5XPA_LF82_MJO.calls.annotate	222	101
LF82_1322	2213713	T	C	synonymous_variant	6548_LF82x5Glucose1.calls.annotate	222	251
LF82_1322	2213713	T	C	synonymous_variant	6549_LF82x5Glucose2.calls.annotate	222	186
LF82_1322	2213713	T	C	synonymous_variant	6550_LF82x5Glucose3_2.calls.annotate	222	179
LF82_1322	2213713	T	C	synonymous_variant	L1_S98_L001_R2_001.calls.annotate	222	249
LF82_1322	2213713	T	C	synonymous_variant	L2_S99_L001_R2_001.calls.annotate	222	257
LF82_1322	2213713	T	C	synonymous_variant	L3_S100_L001_R2_001.calls.annotate	222	242
LF82_1322	2213719	C	T	synonymous_variant	16553_MJO-PA-LB_2.calls.annotate	222	41
LF82_1322	2213719	C	T	synonymous_variant	16554_ANNE-PA-LB_2.calls.annotate	192	27
LF82_1322	2213719	C	T	synonymous_variant	16555_CMC-PA-LB_2.calls.annotate	222	52
LF82_1322	2213719	C	T	synonymous_variant	2958-CMcC.calls.annotate	222	99
LF82_1322	2213719	C	T	synonymous_variant	6428_5XPA_LF82_Michiko.calls.annotate	221	57
LF82_1322	2213719	C	T	synonymous_variant	6429_5XPA_LF82_MJO.calls.annotate	222	91
LF82_1322	2213719	C	T	synonymous_variant	6548_LF82x5Glucose1.calls.annotate	222	239
LF82_1322	2213719	C	T	synonymous_variant	6549_LF82x5Glucose2.calls.annotate	222	172
LF82_1322	2213719	C	T	synonymous_variant	6550_LF82x5Glucose3_2.calls.annotate	222	173
LF82_1322	2213719	C	T	synonymous_variant	L1_S98_L001_R2_001.calls.annotate	222	242
LF82_1322	2213719	C	T	synonymous_variant	L2_S99_L001_R2_001.calls.annotate	222	243
LF82_1322	2213719	C	T	synonymous_variant	L3_S100_L001_R2_001.calls.annotate	222	234
LF82_1322	2213722	T	C	synonymous_variant	16553_MJO-PA-LB_2.calls.annotate	222	40
LF82_1322	2213722	T	C	synonymous_variant	16554_ANNE-PA-LB_2.calls.annotate	179	25
LF82_1322	2213722	T	C	synonymous_variant	16555_CMC-PA-LB_2.calls.annotate	222	54
LF82_1322	2213722	T	C	synonymous_variant	2958-CMcC.calls.annotate	222	98
LF82_1322	2213722	T	C	synonymous_variant	6428_5XPA_LF82_Michiko.calls.annotate	221	63
LF82_1322	2213722	T	C	synonymous_variant	6429_5XPA_LF82_MJO.calls.annotate	222	95
LF82_1322	2213722	T	C	synonymous_variant	6548_LF82x5Glucose1.calls.annotate	222	231
LF82_1322	2213722	T	C	synonymous_variant	6549_LF82x5Glucose2.calls.annotate	222	178
LF82_1322	2213722	T	C	synonymous_variant	6550_LF82x5Glucose3_2.calls.annotate	222	170
LF82_1322	2213722	T	C	synonymous_variant	L1_S98_L001_R2_001.calls.annotate	222	249
LF82_1322	2213722	T	C	synonymous_variant	L2_S99_L001_R2_001.calls.annotate	222	245
LF82_1322	2213722	T	C	synonymous_variant	L3_S100_L001_R2_001.calls.annotate	222	243
LF82_1322	2213737	T	C	synonymous_variant	16553_MJO-PA-LB_2.calls.annotate	222	38
LF82_1322	2213737	T	C	synonymous_variant	16554_ANNE-PA-LB_2.calls.annotate	140	20
LF82_1322	2213737	T	C	synonymous_variant	16555_CMC-PA-LB_2.calls.annotate	222	53
LF82_1322	2213737	T	C	synonymous_variant	2958-CMcC.calls.annotate	222	101
LF82_1322	2213737	T	C	synonymous_variant	6428_5XPA_LF82_Michiko.calls.annotate	222	63
LF82_1322	2213737	T	C	synonymous_variant	6429_5XPA_LF82_MJO.calls.annotate	222	95
LF82_1322	2213737	T	C	synonymous_variant	6548_LF82x5Glucose1.calls.annotate	222	226
LF82_1322	2213737	T	C	synonymous_variant	6549_LF82x5Glucose2.calls.annotate	222	168
LF82_1322	2213737	T	C	synonymous_variant	6550_LF82x5Glucose3_2.calls.annotate	222	167
LF82_1322	2213737	T	C	synonymous_variant	L1_S98_L001_R2_001.calls.annotate	222	239
LF82_1322	2213737	T	C	synonymous_variant	L2_S99_L001_R2_001.calls.annotate	222	245
LF82_1322	2213737	T	C	synonymous_variant	L3_S100_L001_R2_001.calls.annotate	222	236
LF82_1322	2213752	C	T	synonymous_variant	16553_MJO-PA-LB_2.calls.annotate	222	35
LF82_1322	2213752	C	T	synonymous_variant	16554_ANNE-PA-LB_2.calls.annotate	153	20
LF82_1322	2213752	C	T	synonymous_variant	16555_CMC-PA-LB_2.calls.annotate	222	50
LF82_1322	2213752	C	T	synonymous_variant	2958-CMcC.calls.annotate	222	95
LF82_1322	2213752	C	T	synonymous_variant	6428_5XPA_LF82_Michiko.calls.annotate	221	61
LF82_1322	2213752	C	T	synonymous_variant	6429_5XPA_LF82_MJO.calls.annotate	222	92
LF82_1322	2213752	C	T	synonymous_variant	6548_LF82x5Glucose1.calls.annotate	222	208
LF82_1322	2213752	C	T	synonymous_variant	6549_LF82x5Glucose2.calls.annotate	222	156
LF82_1322	2213752	C	T	synonymous_variant	6550_LF82x5Glucose3_2.calls.annotate	222	154
LF82_1322	2213752	C	T	synonymous_variant	L1_S98_L001_R2_001.calls.annotate	222	228
LF82_1322	2213752	C	T	synonymous_variant	L2_S99_L001_R2_001.calls.annotate	222	232
LF82_1322	2213752	C	T	synonymous_variant	L3_S100_L001_R2_001.calls.annotate	222	235
LF82_1322	2213754	G	C	missense_variant	16553_MJO-PA-LB_2.calls.annotate	222	35
LF82_1322	2213754	G	C	missense_variant	16554_ANNE-PA-LB_2.calls.annotate	126	23
LF82_1322	2213754	G	C	missense_variant	16555_CMC-PA-LB_2.calls.annotate	222	49
LF82_1322	2213754	G	C	missense_variant	2958-CMcC.calls.annotate	222	98
LF82_1322	2213754	G	C	missense_variant	6428_5XPA_LF82_Michiko.calls.annotate	221	61
LF82_1322	2213754	G	C	missense_variant	6429_5XPA_LF82_MJO.calls.annotate	222	90
LF82_1322	2213754	G	C	missense_variant	6548_LF82x5Glucose1.calls.annotate	222	209
LF82_1322	2213754	G	C	missense_variant	6549_LF82x5Glucose2.calls.annotate	222	154
LF82_1322	2213754	G	C	missense_variant	6550_LF82x5Glucose3_2.calls.annotate	222	152
LF82_1322	2213754	G	C	missense_variant	L1_S98_L001_R2_001.calls.annotate	222	230
LF82_1322	2213754	G	C	missense_variant	L2_S99_L001_R2_001.calls.annotate	222	238
LF82_1322	2213754	G	C	missense_variant	L3_S100_L001_R2_001.calls.annotate	222	240
LF82_1322	2213756	G	A	missense_variant	16553_MJO-PA-LB_2.calls.annotate	222	34
LF82_1322	2213756	G	A	missense_variant	16554_ANNE-PA-LB_2.calls.annotate	138	23
LF82_1322	2213756	G	A	missense_variant	16555_CMC-PA-LB_2.calls.annotate	222	48
LF82_1322	2213756	G	A	missense_variant	2958-CMcC.calls.annotate	222	98
LF82_1322	2213756	G	A	missense_variant	6428_5XPA_LF82_Michiko.calls.annotate	221	61
LF82_1322	2213756	G	A	missense_variant	6429_5XPA_LF82_MJO.calls.annotate	222	90
LF82_1322	2213756	G	A	missense_variant	6548_LF82x5Glucose1.calls.annotate	222	208
LF82_1322	2213756	G	A	missense_variant	6549_LF82x5Glucose2.calls.annotate	222	154
LF82_1322	2213756	G	A	missense_variant	6550_LF82x5Glucose3_2.calls.annotate	222	152
LF82_1322	2213756	G	A	missense_variant	L1_S98_L001_R2_001.calls.annotate	222	229
LF82_1322	2213756	G	A	missense_variant	L2_S99_L001_R2_001.calls.annotate	222	238
LF82_1322	2213756	G	A	missense_variant	L3_S100_L001_R2_001.calls.annotate	222	241
LF82_1322	2213757	T	C	missense_variant	16553_MJO-PA-LB_2.calls.annotate	222	34
LF82_1322	2213757	T	C	missense_variant	16554_ANNE-PA-LB_2.calls.annotate	148	23
LF82_1322	2213757	T	C	missense_variant	16555_CMC-PA-LB_2.calls.annotate	222	48
LF82_1322	2213757	T	C	missense_variant	2958-CMcC.calls.annotate	222	98
LF82_1322	2213757	T	C	missense_variant	6428_5XPA_LF82_Michiko.calls.annotate	222	61
LF82_1322	2213757	T	C	missense_variant	6429_5XPA_LF82_MJO.calls.annotate	222	90
LF82_1322	2213757	T	C	missense_variant	6548_LF82x5Glucose1.calls.annotate	222	208
LF82_1322	2213757	T	C	missense_variant	6549_LF82x5Glucose2.calls.annotate	222	154
LF82_1322	2213757	T	C	missense_variant	6550_LF82x5Glucose3_2.calls.annotate	222	152
LF82_1322	2213757	T	C	missense_variant	L1_S98_L001_R2_001.calls.annotate	222	229
LF82_1322	2213757	T	C	missense_variant	L2_S99_L001_R2_001.calls.annotate	222	242
LF82_1322	2213757	T	C	missense_variant	L3_S100_L001_R2_001.calls.annotate	222	241
LF82_1322	2213758	A	C	synonymous_variant	16553_MJO-PA-LB_2.calls.annotate	222	34
LF82_1322	2213758	A	C	synonymous_variant	16554_ANNE-PA-LB_2.calls.annotate	142	24
LF82_1322	2213758	A	C	synonymous_variant	16555_CMC-PA-LB_2.calls.annotate	222	48
LF82_1322	2213758	A	C	synonymous_variant	2958-CMcC.calls.annotate	222	98
LF82_1322	2213758	A	C	synonymous_variant	6428_5XPA_LF82_Michiko.calls.annotate	222	61
LF82_1322	2213758	A	C	synonymous_variant	6429_5XPA_LF82_MJO.calls.annotate	222	90
LF82_1322	2213758	A	C	synonymous_variant	6548_LF82x5Glucose1.calls.annotate	222	208
LF82_1322	2213758	A	C	synonymous_variant	6549_LF82x5Glucose2.calls.annotate	222	152
LF82_1322	2213758	A	C	synonymous_variant	6550_LF82x5Glucose3_2.calls.annotate	222	152
LF82_1322	2213758	A	C	synonymous_variant	L1_S98_L001_R2_001.calls.annotate	222	229
LF82_1322	2213758	A	C	synonymous_variant	L2_S99_L001_R2_001.calls.annotate	222	243
LF82_1322	2213758	A	C	synonymous_variant	L3_S100_L001_R2_001.calls.annotate	222	243
LF82_1322	2213785	T	C	synonymous_variant	16553_MJO-PA-LB_2.calls.annotate	222	35
LF82_1322	2213785	T	C	synonymous_variant	16554_ANNE-PA-LB_2.calls.annotate	222	23
LF82_1322	2213785	T	C	synonymous_variant	16555_CMC-PA-LB_2.calls.annotate	222	50
LF82_1322	2213785	T	C	synonymous_variant	2958-CMcC.calls.annotate	222	112
LF82_1322	2213785	T	C	synonymous_variant	6428_5XPA_LF82_Michiko.calls.annotate	221	63
LF82_1322	2213785	T	C	synonymous_variant	6429_5XPA_LF82_MJO.calls.annotate	222	105
LF82_1322	2213785	T	C	synonymous_variant	6548_LF82x5Glucose1.calls.annotate	222	237
LF82_1322	2213785	T	C	synonymous_variant	6549_LF82x5Glucose2.calls.annotate	222	174
LF82_1322	2213785	T	C	synonymous_variant	6550_LF82x5Glucose3_2.calls.annotate	222	159
LF82_1322	2213785	T	C	synonymous_variant	L1_S98_L001_R2_001.calls.annotate	222	244
LF82_1322	2213785	T	C	synonymous_variant	L2_S99_L001_R2_001.calls.annotate	222	248
LF82_1322	2213785	T	C	synonymous_variant	L3_S100_L001_R2_001.calls.annotate	222	249
LF82_1322	2213791	T	C	synonymous_variant	16553_MJO-PA-LB_2.calls.annotate	221	34
LF82_1322	2213791	T	C	synonymous_variant	16554_ANNE-PA-LB_2.calls.annotate	222	23
LF82_1322	2213791	T	C	synonymous_variant	16555_CMC-PA-LB_2.calls.annotate	222	52
LF82_1322	2213791	T	C	synonymous_variant	2958-CMcC.calls.annotate	222	114
LF82_1322	2213791	T	C	synonymous_variant	6428_5XPA_LF82_Michiko.calls.annotate	221	65
LF82_1322	2213791	T	C	synonymous_variant	6429_5XPA_LF82_MJO.calls.annotate	222	102
LF82_1322	2213791	T	C	synonymous_variant	6548_LF82x5Glucose1.calls.annotate	222	229
LF82_1322	2213791	T	C	synonymous_variant	6549_LF82x5Glucose2.calls.annotate	222	175
LF82_1322	2213791	T	C	synonymous_variant	6550_LF82x5Glucose3_2.calls.annotate	222	157
LF82_1322	2213791	T	C	synonymous_variant	L1_S98_L001_R2_001.calls.annotate	222	243
LF82_1322	2213791	T	C	synonymous_variant	L2_S99_L001_R2_001.calls.annotate	222	245
LF82_1322	2213791	T	C	synonymous_variant	L3_S100_L001_R2_001.calls.annotate	222	250
LF82_1322	2213803	T	C	synonymous_variant	16553_MJO-PA-LB_2.calls.annotate	222	36
LF82_1322	2213803	T	C	synonymous_variant	16554_ANNE-PA-LB_2.calls.annotate	222	23
LF82_1322	2213803	T	C	synonymous_variant	16555_CMC-PA-LB_2.calls.annotate	222	57
LF82_1322	2213803	T	C	synonymous_variant	2958-CMcC.calls.annotate	222	131
LF82_1322	2213803	T	C	synonymous_variant	6428_5XPA_LF82_Michiko.calls.annotate	221	64
LF82_1322	2213803	T	C	synonymous_variant	6429_5XPA_LF82_MJO.calls.annotate	222	113
LF82_1322	2213803	T	C	synonymous_variant	6548_LF82x5Glucose1.calls.annotate	222	247
LF82_1322	2213803	T	C	synonymous_variant	6549_LF82x5Glucose2.calls.annotate	222	181
LF82_1322	2213803	T	C	synonymous_variant	6550_LF82x5Glucose3_2.calls.annotate	222	171
LF82_1322	2213803	T	C	synonymous_variant	L1_S98_L001_R2_001.calls.annotate	222	247
LF82_1322	2213803	T	C	synonymous_variant	L2_S99_L001_R2_001.calls.annotate	222	253
LF82_1322	2213803	T	C	synonymous_variant	L3_S100_L001_R2_001.calls.annotate	222	250
LF82_1322	2213824	C	T	synonymous_variant	16553_MJO-PA-LB_2.calls.annotate	222	29
LF82_1322	2213824	C	T	synonymous_variant	16554_ANNE-PA-LB_2.calls.annotate	215	20
LF82_1322	2213824	C	T	synonymous_variant	16555_CMC-PA-LB_2.calls.annotate	222	54
LF82_1322	2213824	C	T	synonymous_variant	2958-CMcC.calls.annotate	222	116
LF82_1322	2213824	C	T	synonymous_variant	6428_5XPA_LF82_Michiko.calls.annotate	222	64
LF82_1322	2213824	C	T	synonymous_variant	6429_5XPA_LF82_MJO.calls.annotate	222	102
LF82_1322	2213824	C	T	synonymous_variant	6548_LF82x5Glucose1.calls.annotate	222	232
LF82_1322	2213824	C	T	synonymous_variant	6549_LF82x5Glucose2.calls.annotate	222	167
LF82_1322	2213824	C	T	synonymous_variant	6550_LF82x5Glucose3_2.calls.annotate	222	164
LF82_1322	2213824	C	T	synonymous_variant	L1_S98_L001_R2_001.calls.annotate	222	246
LF82_1322	2213824	C	T	synonymous_variant	L2_S99_L001_R2_001.calls.annotate	222	247
LF82_1322	2213824	C	T	synonymous_variant	L3_S100_L001_R2_001.calls.annotate	222	247
LF82_1322	2213929	A	G	synonymous_variant	16553_MJO-PA-LB_2.calls.annotate	196	27
LF82_1322	2213929	A	G	synonymous_variant	16554_ANNE-PA-LB_2.calls.annotate	206	16
LF82_1322	2213929	A	G	synonymous_variant	16555_CMC-PA-LB_2.calls.annotate	222	53
LF82_1322	2213929	A	G	synonymous_variant	2958-CMcC.calls.annotate	222	110
LF82_1322	2213929	A	G	synonymous_variant	6428_5XPA_LF82_Michiko.calls.annotate	221	62
LF82_1322	2213929	A	G	synonymous_variant	6429_5XPA_LF82_MJO.calls.annotate	222	101
LF82_1322	2213929	A	G	synonymous_variant	6548_LF82x5Glucose1.calls.annotate	222	240
LF82_1322	2213929	A	G	synonymous_variant	6549_LF82x5Glucose2.calls.annotate	222	182
LF82_1322	2213929	A	G	synonymous_variant	6550_LF82x5Glucose3_2.calls.annotate	222	173
LF82_1322	2213929	A	G	synonymous_variant	L1_S98_L001_R2_001.calls.annotate	222	249
LF82_1322	2213929	A	G	synonymous_variant	L2_S99_L001_R2_001.calls.annotate	222	247
LF82_1322	2213929	A	G	synonymous_variant	L3_S100_L001_R2_001.calls.annotate	222	244
LF82_1322	2213989	C	T	synonymous_variant	16553_MJO-PA-LB_2.calls.annotate	185	33
LF82_1322	2213989	C	T	synonymous_variant	16554_ANNE-PA-LB_2.calls.annotate	222	19
LF82_1322	2213989	C	T	synonymous_variant	16555_CMC-PA-LB_2.calls.annotate	222	54
LF82_1322	2213989	C	T	synonymous_variant	2958-CMcC.calls.annotate	222	105
LF82_1322	2213989	C	T	synonymous_variant	6428_5XPA_LF82_Michiko.calls.annotate	221	48
LF82_1322	2213989	C	T	synonymous_variant	6429_5XPA_LF82_MJO.calls.annotate	222	98
LF82_1322	2213989	C	T	synonymous_variant	6548_LF82x5Glucose1.calls.annotate	222	238
LF82_1322	2213989	C	T	synonymous_variant	6549_LF82x5Glucose2.calls.annotate	222	183
LF82_1322	2213989	C	T	synonymous_variant	6550_LF82x5Glucose3_2.calls.annotate	222	167
LF82_1322	2213989	C	T	synonymous_variant	L1_S98_L001_R2_001.calls.annotate	222	248
LF82_1322	2213989	C	T	synonymous_variant	L2_S99_L001_R2_001.calls.annotate	222	250
LF82_1322	2213989	C	T	synonymous_variant	L3_S100_L001_R2_001.calls.annotate	222	247
LF82_1322	2214001	C	T	synonymous_variant	16553_MJO-PA-LB_2.calls.annotate	181	34
LF82_1322	2214001	C	T	synonymous_variant	16554_ANNE-PA-LB_2.calls.annotate	194	21
LF82_1322	2214001	C	T	synonymous_variant	16555_CMC-PA-LB_2.calls.annotate	222	54
LF82_1322	2214001	C	T	synonymous_variant	2958-CMcC.calls.annotate	222	108
LF82_1322	2214001	C	T	synonymous_variant	6428_5XPA_LF82_Michiko.calls.annotate	221	51
LF82_1322	2214001	C	T	synonymous_variant	6429_5XPA_LF82_MJO.calls.annotate	222	103
LF82_1322	2214001	C	T	synonymous_variant	6548_LF82x5Glucose1.calls.annotate	222	245
LF82_1322	2214001	C	T	synonymous_variant	6549_LF82x5Glucose2.calls.annotate	222	196
LF82_1322	2214001	C	T	synonymous_variant	6550_LF82x5Glucose3_2.calls.annotate	222	172
LF82_1322	2214001	C	T	synonymous_variant	L1_S98_L001_R2_001.calls.annotate	222	247
LF82_1322	2214001	C	T	synonymous_variant	L2_S99_L001_R2_001.calls.annotate	222	252
LF82_1322	2214001	C	T	synonymous_variant	L3_S100_L001_R2_001.calls.annotate	222	251
LF82_1322	2214013	C	T	synonymous_variant	16553_MJO-PA-LB_2.calls.annotate	162	38
LF82_1322	2214013	C	T	synonymous_variant	16554_ANNE-PA-LB_2.calls.annotate	179	15
LF82_1322	2214013	C	T	synonymous_variant	16555_CMC-PA-LB_2.calls.annotate	222	59
LF82_1322	2214013	C	T	synonymous_variant	2958-CMcC.calls.annotate	222	94
LF82_1322	2214013	C	T	synonymous_variant	6428_5XPA_LF82_Michiko.calls.annotate	222	53
LF82_1322	2214013	C	T	synonymous_variant	6429_5XPA_LF82_MJO.calls.annotate	222	103
LF82_1322	2214013	C	T	synonymous_variant	6548_LF82x5Glucose1.calls.annotate	222	214
LF82_1322	2214013	C	T	synonymous_variant	6549_LF82x5Glucose2.calls.annotate	222	182
LF82_1322	2214013	C	T	synonymous_variant	6550_LF82x5Glucose3_2.calls.annotate	222	161
LF82_1322	2214013	C	T	synonymous_variant	L1_S98_L001_R2_001.calls.annotate	222	223
LF82_1322	2214013	C	T	synonymous_variant	L2_S99_L001_R2_001.calls.annotate	222	230
LF82_1322	2214013	C	T	synonymous_variant	L3_S100_L001_R2_001.calls.annotate	222	229
LF82_1322	2214016	C	G	synonymous_variant	16553_MJO-PA-LB_2.calls.annotate	167	37
LF82_1322	2214016	C	G	synonymous_variant	16554_ANNE-PA-LB_2.calls.annotate	186	15
LF82_1322	2214016	C	G	synonymous_variant	16555_CMC-PA-LB_2.calls.annotate	222	55
LF82_1322	2214016	C	G	synonymous_variant	2958-CMcC.calls.annotate	222	95
LF82_1322	2214016	C	G	synonymous_variant	6428_5XPA_LF82_Michiko.calls.annotate	222	53
LF82_1322	2214016	C	G	synonymous_variant	6429_5XPA_LF82_MJO.calls.annotate	222	106
LF82_1322	2214016	C	G	synonymous_variant	6548_LF82x5Glucose1.calls.annotate	222	214
LF82_1322	2214016	C	G	synonymous_variant	6549_LF82x5Glucose2.calls.annotate	222	182
LF82_1322	2214016	C	G	synonymous_variant	6550_LF82x5Glucose3_2.calls.annotate	222	165
LF82_1322	2214016	C	G	synonymous_variant	L1_S98_L001_R2_001.calls.annotate	222	226
LF82_1322	2214016	C	G	synonymous_variant	L2_S99_L001_R2_001.calls.annotate	222	236
LF82_1322	2214016	C	G	synonymous_variant	L3_S100_L001_R2_001.calls.annotate	222	232
LF82_1322	2214022	G	C	synonymous_variant	16553_MJO-PA-LB_2.calls.annotate	159	34
LF82_1322	2214022	G	C	synonymous_variant	16554_ANNE-PA-LB_2.calls.annotate	182	15
LF82_1322	2214022	G	C	synonymous_variant	16555_CMC-PA-LB_2.calls.annotate	222	54
LF82_1322	2214022	G	C	synonymous_variant	2958-CMcC.calls.annotate	222	95
LF82_1322	2214022	G	C	synonymous_variant	6428_5XPA_LF82_Michiko.calls.annotate	222	55
LF82_1322	2214022	G	C	synonymous_variant	6429_5XPA_LF82_MJO.calls.annotate	222	106
LF82_1322	2214022	G	C	synonymous_variant	6548_LF82x5Glucose1.calls.annotate	222	213
LF82_1322	2214022	G	C	synonymous_variant	6549_LF82x5Glucose2.calls.annotate	222	182
LF82_1322	2214022	G	C	synonymous_variant	6550_LF82x5Glucose3_2.calls.annotate	222	163
LF82_1322	2214022	G	C	synonymous_variant	L1_S98_L001_R2_001.calls.annotate	222	245
LF82_1322	2214022	G	C	synonymous_variant	L2_S99_L001_R2_001.calls.annotate	222	250
LF82_1322	2214022	G	C	synonymous_variant	L3_S100_L001_R2_001.calls.annotate	222	245
LF82_1322	2214058	A	G	synonymous_variant	16553_MJO-PA-LB_2.calls.annotate	221	38
LF82_1322	2214058	A	G	synonymous_variant	16554_ANNE-PA-LB_2.calls.annotate	190	19
LF82_1322	2214058	A	G	synonymous_variant	16555_CMC-PA-LB_2.calls.annotate	222	58
LF82_1322	2214058	A	G	synonymous_variant	2958-CMcC.calls.annotate	222	101
LF82_1322	2214058	A	G	synonymous_variant	6428_5XPA_LF82_Michiko.calls.annotate	222	57
LF82_1322	2214058	A	G	synonymous_variant	6429_5XPA_LF82_MJO.calls.annotate	222	113
LF82_1322	2214058	A	G	synonymous_variant	6548_LF82x5Glucose1.calls.annotate	222	205
LF82_1322	2214058	A	G	synonymous_variant	6549_LF82x5Glucose2.calls.annotate	222	198
LF82_1322	2214058	A	G	synonymous_variant	6550_LF82x5Glucose3_2.calls.annotate	222	171
LF82_1322	2214058	A	G	synonymous_variant	L1_S98_L001_R2_001.calls.annotate	222	240
LF82_1322	2214058	A	G	synonymous_variant	L2_S99_L001_R2_001.calls.annotate	222	246
LF82_1322	2214058	A	G	synonymous_variant	L3_S100_L001_R2_001.calls.annotate	222	246
LF82_1322	2214112	G	C	synonymous_variant	16553_MJO-PA-LB_2.calls.annotate	175	37
LF82_1322	2214112	G	C	synonymous_variant	16554_ANNE-PA-LB_2.calls.annotate	222	29
LF82_1322	2214112	G	C	synonymous_variant	16555_CMC-PA-LB_2.calls.annotate	222	49
LF82_1322	2214112	G	C	synonymous_variant	2958-CMcC.calls.annotate	222	90
LF82_1322	2214112	G	C	synonymous_variant	6428_5XPA_LF82_Michiko.calls.annotate	222	64
LF82_1322	2214112	G	C	synonymous_variant	6429_5XPA_LF82_MJO.calls.annotate	222	95
LF82_1322	2214112	G	C	synonymous_variant	6548_LF82x5Glucose1.calls.annotate	222	208
LF82_1322	2214112	G	C	synonymous_variant	6549_LF82x5Glucose2.calls.annotate	222	185
LF82_1322	2214112	G	C	synonymous_variant	6550_LF82x5Glucose3_2.calls.annotate	222	150
LF82_1322	2214112	G	C	synonymous_variant	L1_S98_L001_R2_001.calls.annotate	222	245
LF82_1322	2214112	G	C	synonymous_variant	L2_S99_L001_R2_001.calls.annotate	222	248
LF82_1322	2214112	G	C	synonymous_variant	L3_S100_L001_R2_001.calls.annotate	222	246
LF82_1322	2214121	C	T	synonymous_variant	16553_MJO-PA-LB_2.calls.annotate	196	39
LF82_1322	2214121	C	T	synonymous_variant	16554_ANNE-PA-LB_2.calls.annotate	181	28
LF82_1322	2214121	C	T	synonymous_variant	16555_CMC-PA-LB_2.calls.annotate	222	49
LF82_1322	2214121	C	T	synonymous_variant	2958-CMcC.calls.annotate	222	99
LF82_1322	2214121	C	T	synonymous_variant	6428_5XPA_LF82_Michiko.calls.annotate	222	65
LF82_1322	2214121	C	T	synonymous_variant	6429_5XPA_LF82_MJO.calls.annotate	222	91
LF82_1322	2214121	C	T	synonymous_variant	6548_LF82x5Glucose1.calls.annotate	222	211
LF82_1322	2214121	C	T	synonymous_variant	6549_LF82x5Glucose2.calls.annotate	222	193
LF82_1322	2214121	C	T	synonymous_variant	6550_LF82x5Glucose3_2.calls.annotate	222	154
LF82_1322	2214121	C	T	synonymous_variant	L1_S98_L001_R2_001.calls.annotate	222	241
LF82_1322	2214121	C	T	synonymous_variant	L2_S99_L001_R2_001.calls.annotate	222	244
LF82_1322	2214121	C	T	synonymous_variant	L3_S100_L001_R2_001.calls.annotate	222	244
LF82_1322	2214124	T	A	synonymous_variant	16553_MJO-PA-LB_2.calls.annotate	208	39
LF82_1322	2214124	T	A	synonymous_variant	16554_ANNE-PA-LB_2.calls.annotate	209	27
LF82_1322	2214124	T	A	synonymous_variant	16555_CMC-PA-LB_2.calls.annotate	222	49
LF82_1322	2214124	T	A	synonymous_variant	2958-CMcC.calls.annotate	222	94
LF82_1322	2214124	T	A	synonymous_variant	6428_5XPA_LF82_Michiko.calls.annotate	222	62
LF82_1322	2214124	T	A	synonymous_variant	6429_5XPA_LF82_MJO.calls.annotate	222	88
LF82_1322	2214124	T	A	synonymous_variant	6548_LF82x5Glucose1.calls.annotate	222	209
LF82_1322	2214124	T	A	synonymous_variant	6549_LF82x5Glucose2.calls.annotate	222	187
LF82_1322	2214124	T	A	synonymous_variant	6550_LF82x5Glucose3_2.calls.annotate	222	149
LF82_1322	2214124	T	A	synonymous_variant	L1_S98_L001_R2_001.calls.annotate	222	237
LF82_1322	2214124	T	A	synonymous_variant	L2_S99_L001_R2_001.calls.annotate	222	238
LF82_1322	2214124	T	A	synonymous_variant	L3_S100_L001_R2_001.calls.annotate	222	239
LF82_1322	2214136	T	C	synonymous_variant	16553_MJO-PA-LB_2.calls.annotate	178	43
LF82_1322	2214136	T	C	synonymous_variant	16554_ANNE-PA-LB_2.calls.annotate	220	31
LF82_1322	2214136	T	C	synonymous_variant	16555_CMC-PA-LB_2.calls.annotate	222	51
LF82_1322	2214136	T	C	synonymous_variant	2958-CMcC.calls.annotate	222	92
LF82_1322	2214136	T	C	synonymous_variant	6428_5XPA_LF82_Michiko.calls.annotate	222	60
LF82_1322	2214136	T	C	synonymous_variant	6429_5XPA_LF82_MJO.calls.annotate	222	79
LF82_1322	2214136	T	C	synonymous_variant	6548_LF82x5Glucose1.calls.annotate	222	212
LF82_1322	2214136	T	C	synonymous_variant	6549_LF82x5Glucose2.calls.annotate	222	202
LF82_1322	2214136	T	C	synonymous_variant	6550_LF82x5Glucose3_2.calls.annotate	222	155
LF82_1322	2214136	T	C	synonymous_variant	L1_S98_L001_R2_001.calls.annotate	222	241
LF82_1322	2214136	T	C	synonymous_variant	L2_S99_L001_R2_001.calls.annotate	222	247
LF82_1322	2214136	T	C	synonymous_variant	L3_S100_L001_R2_001.calls.annotate	222	250
LF82_1322	2214151	T	C	synonymous_variant	16553_MJO-PA-LB_2.calls.annotate	179	43
LF82_1322	2214151	T	C	synonymous_variant	16554_ANNE-PA-LB_2.calls.annotate	222	31
LF82_1322	2214151	T	C	synonymous_variant	16555_CMC-PA-LB_2.calls.annotate	222	53
LF82_1322	2214151	T	C	synonymous_variant	2958-CMcC.calls.annotate	222	95
LF82_1322	2214151	T	C	synonymous_variant	6428_5XPA_LF82_Michiko.calls.annotate	222	58
LF82_1322	2214151	T	C	synonymous_variant	6429_5XPA_LF82_MJO.calls.annotate	222	83
LF82_1322	2214151	T	C	synonymous_variant	6548_LF82x5Glucose1.calls.annotate	222	223
LF82_1322	2214151	T	C	synonymous_variant	6549_LF82x5Glucose2.calls.annotate	222	192
LF82_1322	2214151	T	C	synonymous_variant	6550_LF82x5Glucose3_2.calls.annotate	222	150
LF82_1322	2214151	T	C	synonymous_variant	L1_S98_L001_R2_001.calls.annotate	222	250
LF82_1322	2214151	T	C	synonymous_variant	L2_S99_L001_R2_001.calls.annotate	222	249
LF82_1322	2214151	T	C	synonymous_variant	L3_S100_L001_R2_001.calls.annotate	222	247
LF82_1322	2214166	G	A	synonymous_variant	16553_MJO-PA-LB_2.calls.annotate	192	41
LF82_1322	2214166	G	A	synonymous_variant	16554_ANNE-PA-LB_2.calls.annotate	222	30
LF82_1322	2214166	G	A	synonymous_variant	16555_CMC-PA-LB_2.calls.annotate	222	51
LF82_1322	2214166	G	A	synonymous_variant	2958-CMcC.calls.annotate	222	94
LF82_1322	2214166	G	A	synonymous_variant	6428_5XPA_LF82_Michiko.calls.annotate	222	55
LF82_1322	2214166	G	A	synonymous_variant	6429_5XPA_LF82_MJO.calls.annotate	222	80
LF82_1322	2214166	G	A	synonymous_variant	6548_LF82x5Glucose1.calls.annotate	222	209
LF82_1322	2214166	G	A	synonymous_variant	6549_LF82x5Glucose2.calls.annotate	222	188
LF82_1322	2214166	G	A	synonymous_variant	6550_LF82x5Glucose3_2.calls.annotate	222	135
LF82_1322	2214166	G	A	synonymous_variant	L1_S98_L001_R2_001.calls.annotate	222	250
LF82_1322	2214166	G	A	synonymous_variant	L2_S99_L001_R2_001.calls.annotate	222	252
LF82_1322	2214166	G	A	synonymous_variant	L3_S100_L001_R2_001.calls.annotate	222	249
LF82_1322	2214181	G	A	synonymous_variant	16553_MJO-PA-LB_2.calls.annotate	222	46
LF82_1322	2214181	G	A	synonymous_variant	16554_ANNE-PA-LB_2.calls.annotate	157	26
LF82_1322	2214181	G	A	synonymous_variant	16555_CMC-PA-LB_2.calls.annotate	222	55
LF82_1322	2214181	G	A	synonymous_variant	2958-CMcC.calls.annotate	222	93
LF82_1322	2214181	G	A	synonymous_variant	6428_5XPA_LF82_Michiko.calls.annotate	222	54
LF82_1322	2214181	G	A	synonymous_variant	6429_5XPA_LF82_MJO.calls.annotate	222	80
LF82_1322	2214181	G	A	synonymous_variant	6548_LF82x5Glucose1.calls.annotate	222	212
LF82_1322	2214181	G	A	synonymous_variant	6549_LF82x5Glucose2.calls.annotate	222	188
LF82_1322	2214181	G	A	synonymous_variant	6550_LF82x5Glucose3_2.calls.annotate	222	137
LF82_1322	2214181	G	A	synonymous_variant	L1_S98_L001_R2_001.calls.annotate	222	254
LF82_1322	2214181	G	A	synonymous_variant	L2_S99_L001_R2_001.calls.annotate	222	252
LF82_1322	2214181	G	A	synonymous_variant	L3_S100_L001_R2_001.calls.annotate	222	248
LF82_1322	2214182	T	C	synonymous_variant	16553_MJO-PA-LB_2.calls.annotate	222	46
LF82_1322	2214182	T	C	synonymous_variant	16554_ANNE-PA-LB_2.calls.annotate	175	26
LF82_1322	2214182	T	C	synonymous_variant	16555_CMC-PA-LB_2.calls.annotate	222	55
LF82_1322	2214182	T	C	synonymous_variant	2958-CMcC.calls.annotate	222	92
LF82_1322	2214182	T	C	synonymous_variant	6428_5XPA_LF82_Michiko.calls.annotate	222	54
LF82_1322	2214182	T	C	synonymous_variant	6429_5XPA_LF82_MJO.calls.annotate	222	82
LF82_1322	2214182	T	C	synonymous_variant	6548_LF82x5Glucose1.calls.annotate	222	209
LF82_1322	2214182	T	C	synonymous_variant	6549_LF82x5Glucose2.calls.annotate	222	188
LF82_1322	2214182	T	C	synonymous_variant	6550_LF82x5Glucose3_2.calls.annotate	222	137
LF82_1322	2214182	T	C	synonymous_variant	L1_S98_L001_R2_001.calls.annotate	222	255
LF82_1322	2214182	T	C	synonymous_variant	L2_S99_L001_R2_001.calls.annotate	222	252
LF82_1322	2214182	T	C	synonymous_variant	L3_S100_L001_R2_001.calls.annotate	222	247
LF82_1322	2214196	C	T	synonymous_variant	16553_MJO-PA-LB_2.calls.annotate	222	49
LF82_1322	2214196	C	T	synonymous_variant	16554_ANNE-PA-LB_2.calls.annotate	214	30
LF82_1322	2214196	C	T	synonymous_variant	16555_CMC-PA-LB_2.calls.annotate	222	59
LF82_1322	2214196	C	T	synonymous_variant	2958-CMcC.calls.annotate	222	98
LF82_1322	2214196	C	T	synonymous_variant	6428_5XPA_LF82_Michiko.calls.annotate	222	56
LF82_1322	2214196	C	T	synonymous_variant	6429_5XPA_LF82_MJO.calls.annotate	222	85
LF82_1322	2214196	C	T	synonymous_variant	6548_LF82x5Glucose1.calls.annotate	222	224
LF82_1322	2214196	C	T	synonymous_variant	6549_LF82x5Glucose2.calls.annotate	222	201
LF82_1322	2214196	C	T	synonymous_variant	6550_LF82x5Glucose3_2.calls.annotate	222	146
LF82_1322	2214196	C	T	synonymous_variant	L1_S98_L001_R2_001.calls.annotate	222	257
LF82_1322	2214196	C	T	synonymous_variant	L2_S99_L001_R2_001.calls.annotate	222	257
LF82_1322	2214196	C	T	synonymous_variant	L3_S100_L001_R2_001.calls.annotate	222	251
LF82_1322	2214220	T	C	synonymous_variant	16553_MJO-PA-LB_2.calls.annotate	222	43
LF82_1322	2214220	T	C	synonymous_variant	16554_ANNE-PA-LB_2.calls.annotate	220	29
LF82_1322	2214220	T	C	synonymous_variant	16555_CMC-PA-LB_2.calls.annotate	222	63
LF82_1322	2214220	T	C	synonymous_variant	2958-CMcC.calls.annotate	222	88
LF82_1322	2214220	T	C	synonymous_variant	6428_5XPA_LF82_Michiko.calls.annotate	222	51
LF82_1322	2214220	T	C	synonymous_variant	6429_5XPA_LF82_MJO.calls.annotate	222	94
LF82_1322	2214220	T	C	synonymous_variant	6548_LF82x5Glucose1.calls.annotate	222	227
LF82_1322	2214220	T	C	synonymous_variant	6549_LF82x5Glucose2.calls.annotate	222	203
LF82_1322	2214220	T	C	synonymous_variant	6550_LF82x5Glucose3_2.calls.annotate	222	158
LF82_1322	2214220	T	C	synonymous_variant	L1_S98_L001_R2_001.calls.annotate	222	257
LF82_1322	2214220	T	C	synonymous_variant	L2_S99_L001_R2_001.calls.annotate	222	261
LF82_1322	2214220	T	C	synonymous_variant	L3_S100_L001_R2_001.calls.annotate	222	251
LF82_1322	2214226	G	A	synonymous_variant	16553_MJO-PA-LB_2.calls.annotate	222	45
LF82_1322	2214226	G	A	synonymous_variant	16554_ANNE-PA-LB_2.calls.annotate	222	29
LF82_1322	2214226	G	A	synonymous_variant	16555_CMC-PA-LB_2.calls.annotate	222	62
LF82_1322	2214226	G	A	synonymous_variant	2958-CMcC.calls.annotate	222	91
LF82_1322	2214226	G	A	synonymous_variant	6428_5XPA_LF82_Michiko.calls.annotate	222	52
LF82_1322	2214226	G	A	synonymous_variant	6429_5XPA_LF82_MJO.calls.annotate	222	94
LF82_1322	2214226	G	A	synonymous_variant	6548_LF82x5Glucose1.calls.annotate	222	231
LF82_1322	2214226	G	A	synonymous_variant	6549_LF82x5Glucose2.calls.annotate	222	211
LF82_1322	2214226	G	A	synonymous_variant	6550_LF82x5Glucose3_2.calls.annotate	222	167
LF82_1322	2214226	G	A	synonymous_variant	L1_S98_L001_R2_001.calls.annotate	222	256
LF82_1322	2214226	G	A	synonymous_variant	L2_S99_L001_R2_001.calls.annotate	222	258
LF82_1322	2214226	G	A	synonymous_variant	L3_S100_L001_R2_001.calls.annotate	222	250
LF82_1322	2214238	C	T	synonymous_variant	16553_MJO-PA-LB_2.calls.annotate	222	41
LF82_1322	2214238	C	T	synonymous_variant	16554_ANNE-PA-LB_2.calls.annotate	222	27
LF82_1322	2214238	C	T	synonymous_variant	16555_CMC-PA-LB_2.calls.annotate	222	61
LF82_1322	2214238	C	T	synonymous_variant	2958-CMcC.calls.annotate	222	88
LF82_1322	2214238	C	T	synonymous_variant	6428_5XPA_LF82_Michiko.calls.annotate	222	51
LF82_1322	2214238	C	T	synonymous_variant	6429_5XPA_LF82_MJO.calls.annotate	222	91
LF82_1322	2214238	C	T	synonymous_variant	6548_LF82x5Glucose1.calls.annotate	222	234
LF82_1322	2214238	C	T	synonymous_variant	6549_LF82x5Glucose2.calls.annotate	222	208
LF82_1322	2214238	C	T	synonymous_variant	6550_LF82x5Glucose3_2.calls.annotate	222	167
LF82_1322	2214238	C	T	synonymous_variant	L1_S98_L001_R2_001.calls.annotate	222	251
LF82_1322	2214238	C	T	synonymous_variant	L2_S99_L001_R2_001.calls.annotate	222	253
LF82_1322	2214238	C	T	synonymous_variant	L3_S100_L001_R2_001.calls.annotate	222	244
LF82_1322	2214271	G	A	synonymous_variant	16553_MJO-PA-LB_2.calls.annotate	222	42
LF82_1322	2214271	G	A	synonymous_variant	16554_ANNE-PA-LB_2.calls.annotate	222	27
LF82_1322	2214271	G	A	synonymous_variant	16555_CMC-PA-LB_2.calls.annotate	222	60
LF82_1322	2214271	G	A	synonymous_variant	2958-CMcC.calls.annotate	222	96
LF82_1322	2214271	G	A	synonymous_variant	6428_5XPA_LF82_Michiko.calls.annotate	222	45
LF82_1322	2214271	G	A	synonymous_variant	6429_5XPA_LF82_MJO.calls.annotate	222	93
LF82_1322	2214271	G	A	synonymous_variant	6548_LF82x5Glucose1.calls.annotate	222	231
LF82_1322	2214271	G	A	synonymous_variant	6549_LF82x5Glucose2.calls.annotate	222	205
LF82_1322	2214271	G	A	synonymous_variant	6550_LF82x5Glucose3_2.calls.annotate	222	172
LF82_1322	2214271	G	A	synonymous_variant	L1_S98_L001_R2_001.calls.annotate	222	254
LF82_1322	2214271	G	A	synonymous_variant	L2_S99_L001_R2_001.calls.annotate	222	251
LF82_1322	2214271	G	A	synonymous_variant	L3_S100_L001_R2_001.calls.annotate	222	247
LF82_1322	2214272	C	T	synonymous_variant	16553_MJO-PA-LB_2.calls.annotate	222	42
LF82_1322	2214272	C	T	synonymous_variant	16554_ANNE-PA-LB_2.calls.annotate	222	27
LF82_1322	2214272	C	T	synonymous_variant	16555_CMC-PA-LB_2.calls.annotate	222	60
LF82_1322	2214272	C	T	synonymous_variant	2958-CMcC.calls.annotate	222	96
LF82_1322	2214272	C	T	synonymous_variant	6428_5XPA_LF82_Michiko.calls.annotate	222	46
LF82_1322	2214272	C	T	synonymous_variant	6429_5XPA_LF82_MJO.calls.annotate	222	95
LF82_1322	2214272	C	T	synonymous_variant	6548_LF82x5Glucose1.calls.annotate	222	230
LF82_1322	2214272	C	T	synonymous_variant	6549_LF82x5Glucose2.calls.annotate	222	203
LF82_1322	2214272	C	T	synonymous_variant	6550_LF82x5Glucose3_2.calls.annotate	222	167
LF82_1322	2214272	C	T	synonymous_variant	L1_S98_L001_R2_001.calls.annotate	222	252
LF82_1322	2214272	C	T	synonymous_variant	L2_S99_L001_R2_001.calls.annotate	222	248
LF82_1322	2214272	C	T	synonymous_variant	L3_S100_L001_R2_001.calls.annotate	222	246
LF82_1322	2214337	T	A	synonymous_variant	16553_MJO-PA-LB_2.calls.annotate	222	44
LF82_1322	2214337	T	A	synonymous_variant	16554_ANNE-PA-LB_2.calls.annotate	178	18
LF82_1322	2214337	T	A	synonymous_variant	16555_CMC-PA-LB_2.calls.annotate	222	81
LF82_1322	2214337	T	A	synonymous_variant	2958-CMcC.calls.annotate	222	124
LF82_1322	2214337	T	A	synonymous_variant	6428_5XPA_LF82_Michiko.calls.annotate	222	47
LF82_1322	2214337	T	A	synonymous_variant	6429_5XPA_LF82_MJO.calls.annotate	222	115
LF82_1322	2214337	T	A	synonymous_variant	6548_LF82x5Glucose1.calls.annotate	222	226
LF82_1322	2214337	T	A	synonymous_variant	6549_LF82x5Glucose2.calls.annotate	222	192
LF82_1322	2214337	T	A	synonymous_variant	6550_LF82x5Glucose3_2.calls.annotate	222	200
LF82_1322	2214337	T	A	synonymous_variant	L1_S98_L001_R2_001.calls.annotate	222	239
LF82_1322	2214337	T	A	synonymous_variant	L2_S99_L001_R2_001.calls.annotate	222	239
LF82_1322	2214337	T	A	synonymous_variant	L3_S100_L001_R2_001.calls.annotate	222	237
LF82_1322	2214367	A	T	synonymous_variant	16553_MJO-PA-LB_2.calls.annotate	222	45
LF82_1322	2214367	A	T	synonymous_variant	16554_ANNE-PA-LB_2.calls.annotate	222	22
LF82_1322	2214367	A	T	synonymous_variant	16555_CMC-PA-LB_2.calls.annotate	222	81
LF82_1322	2214367	A	T	synonymous_variant	2958-CMcC.calls.annotate	222	129
LF82_1322	2214367	A	T	synonymous_variant	6428_5XPA_LF82_Michiko.calls.annotate	222	49
LF82_1322	2214367	A	T	synonymous_variant	6429_5XPA_LF82_MJO.calls.annotate	222	125
LF82_1322	2214367	A	T	synonymous_variant	6548_LF82x5Glucose1.calls.annotate	222	230
LF82_1322	2214367	A	T	synonymous_variant	6549_LF82x5Glucose2.calls.annotate	222	195
LF82_1322	2214367	A	T	synonymous_variant	6550_LF82x5Glucose3_2.calls.annotate	222	195
LF82_1322	2214367	A	T	synonymous_variant	L1_S98_L001_R2_001.calls.annotate	222	246
LF82_1322	2214367	A	T	synonymous_variant	L2_S99_L001_R2_001.calls.annotate	222	250
LF82_1322	2214367	A	T	synonymous_variant	L3_S100_L001_R2_001.calls.annotate	222	233
LF82_1322	2214376	C	T	synonymous_variant	16553_MJO-PA-LB_2.calls.annotate	222	45
LF82_1322	2214376	C	T	synonymous_variant	16554_ANNE-PA-LB_2.calls.annotate	222	22
LF82_1322	2214376	C	T	synonymous_variant	16555_CMC-PA-LB_2.calls.annotate	222	79
LF82_1322	2214376	C	T	synonymous_variant	2958-CMcC.calls.annotate	222	128
LF82_1322	2214376	C	T	synonymous_variant	6428_5XPA_LF82_Michiko.calls.annotate	222	50
LF82_1322	2214376	C	T	synonymous_variant	6429_5XPA_LF82_MJO.calls.annotate	222	126
LF82_1322	2214376	C	T	synonymous_variant	6548_LF82x5Glucose1.calls.annotate	222	235
LF82_1322	2214376	C	T	synonymous_variant	6549_LF82x5Glucose2.calls.annotate	222	198
LF82_1322	2214376	C	T	synonymous_variant	6550_LF82x5Glucose3_2.calls.annotate	222	192
LF82_1322	2214376	C	T	synonymous_variant	L1_S98_L001_R2_001.calls.annotate	222	244
LF82_1322	2214376	C	T	synonymous_variant	L2_S99_L001_R2_001.calls.annotate	222	249
LF82_1322	2214376	C	T	synonymous_variant	L3_S100_L001_R2_001.calls.annotate	222	235
LF82_1322	2214400	T	G	synonymous_variant	16553_MJO-PA-LB_2.calls.annotate	222	41
LF82_1322	2214400	T	G	synonymous_variant	16554_ANNE-PA-LB_2.calls.annotate	222	23
LF82_1322	2214400	T	G	synonymous_variant	16555_CMC-PA-LB_2.calls.annotate	222	77
LF82_1322	2214400	T	G	synonymous_variant	2958-CMcC.calls.annotate	222	131
LF82_1322	2214400	T	G	synonymous_variant	6428_5XPA_LF82_Michiko.calls.annotate	222	59
LF82_1322	2214400	T	G	synonymous_variant	6429_5XPA_LF82_MJO.calls.annotate	222	123
LF82_1322	2214400	T	G	synonymous_variant	6548_LF82x5Glucose1.calls.annotate	222	224
LF82_1322	2214400	T	G	synonymous_variant	6549_LF82x5Glucose2.calls.annotate	222	212
LF82_1322	2214400	T	G	synonymous_variant	6550_LF82x5Glucose3_2.calls.annotate	222	183
LF82_1322	2214400	T	G	synonymous_variant	L1_S98_L001_R2_001.calls.annotate	222	243
LF82_1322	2214400	T	G	synonymous_variant	L2_S99_L001_R2_001.calls.annotate	222	248
LF82_1322	2214400	T	G	synonymous_variant	L3_S100_L001_R2_001.calls.annotate	222	238
LF82_1322	2214409	A	G	synonymous_variant	16553_MJO-PA-LB_2.calls.annotate	222	39
LF82_1322	2214409	A	G	synonymous_variant	16554_ANNE-PA-LB_2.calls.annotate	222	21
LF82_1322	2214409	A	G	synonymous_variant	16555_CMC-PA-LB_2.calls.annotate	222	71
LF82_1322	2214409	A	G	synonymous_variant	2958-CMcC.calls.annotate	222	129
LF82_1322	2214409	A	G	synonymous_variant	6428_5XPA_LF82_Michiko.calls.annotate	222	58
LF82_1322	2214409	A	G	synonymous_variant	6429_5XPA_LF82_MJO.calls.annotate	222	127
LF82_1322	2214409	A	G	synonymous_variant	6548_LF82x5Glucose1.calls.annotate	222	229
LF82_1322	2214409	A	G	synonymous_variant	6549_LF82x5Glucose2.calls.annotate	222	218
LF82_1322	2214409	A	G	synonymous_variant	6550_LF82x5Glucose3_2.calls.annotate	222	184
LF82_1322	2214409	A	G	synonymous_variant	L1_S98_L001_R2_001.calls.annotate	222	251
LF82_1322	2214409	A	G	synonymous_variant	L2_S99_L001_R2_001.calls.annotate	222	248
LF82_1322	2214409	A	G	synonymous_variant	L3_S100_L001_R2_001.calls.annotate	222	241
LF82_1322	2214430	C	T	synonymous_variant	16553_MJO-PA-LB_2.calls.annotate	222	46
LF82_1322	2214430	C	T	synonymous_variant	16554_ANNE-PA-LB_2.calls.annotate	222	18
LF82_1322	2214430	C	T	synonymous_variant	16555_CMC-PA-LB_2.calls.annotate	222	74
LF82_1322	2214430	C	T	synonymous_variant	2958-CMcC.calls.annotate	222	116
LF82_1322	2214430	C	T	synonymous_variant	6428_5XPA_LF82_Michiko.calls.annotate	222	61
LF82_1322	2214430	C	T	synonymous_variant	6429_5XPA_LF82_MJO.calls.annotate	222	123
LF82_1322	2214430	C	T	synonymous_variant	6548_LF82x5Glucose1.calls.annotate	222	229
LF82_1322	2214430	C	T	synonymous_variant	6549_LF82x5Glucose2.calls.annotate	222	203
LF82_1322	2214430	C	T	synonymous_variant	6550_LF82x5Glucose3_2.calls.annotate	222	176
LF82_1322	2214430	C	T	synonymous_variant	L1_S98_L001_R2_001.calls.annotate	222	242
LF82_1322	2214430	C	T	synonymous_variant	L2_S99_L001_R2_001.calls.annotate	222	240
LF82_1322	2214430	C	T	synonymous_variant	L3_S100_L001_R2_001.calls.annotate	222	234
LF82_1322	2214433	G	A	synonymous_variant	16553_MJO-PA-LB_2.calls.annotate	222	46
LF82_1322	2214433	G	A	synonymous_variant	16554_ANNE-PA-LB_2.calls.annotate	222	18
LF82_1322	2214433	G	A	synonymous_variant	16555_CMC-PA-LB_2.calls.annotate	222	73
LF82_1322	2214433	G	A	synonymous_variant	2958-CMcC.calls.annotate	222	114
LF82_1322	2214433	G	A	synonymous_variant	6428_5XPA_LF82_Michiko.calls.annotate	222	61
LF82_1322	2214433	G	A	synonymous_variant	6429_5XPA_LF82_MJO.calls.annotate	222	120
LF82_1322	2214433	G	A	synonymous_variant	6548_LF82x5Glucose1.calls.annotate	222	226
LF82_1322	2214433	G	A	synonymous_variant	6549_LF82x5Glucose2.calls.annotate	222	201
LF82_1322	2214433	G	A	synonymous_variant	6550_LF82x5Glucose3_2.calls.annotate	222	176
LF82_1322	2214433	G	A	synonymous_variant	L1_S98_L001_R2_001.calls.annotate	222	237
LF82_1322	2214433	G	A	synonymous_variant	L2_S99_L001_R2_001.calls.annotate	222	242
LF82_1322	2214433	G	A	synonymous_variant	L3_S100_L001_R2_001.calls.annotate	222	235
LF82_1322	2214436	C	T	synonymous_variant	16553_MJO-PA-LB_2.calls.annotate	222	46
LF82_1322	2214436	C	T	synonymous_variant	16554_ANNE-PA-LB_2.calls.annotate	222	19
LF82_1322	2214436	C	T	synonymous_variant	16555_CMC-PA-LB_2.calls.annotate	222	73
LF82_1322	2214436	C	T	synonymous_variant	2958-CMcC.calls.annotate	222	114
LF82_1322	2214436	C	T	synonymous_variant	6428_5XPA_LF82_Michiko.calls.annotate	222	64
LF82_1322	2214436	C	T	synonymous_variant	6429_5XPA_LF82_MJO.calls.annotate	222	126
LF82_1322	2214436	C	T	synonymous_variant	6548_LF82x5Glucose1.calls.annotate	222	227
LF82_1322	2214436	C	T	synonymous_variant	6549_LF82x5Glucose2.calls.annotate	222	207
LF82_1322	2214436	C	T	synonymous_variant	6550_LF82x5Glucose3_2.calls.annotate	222	173
LF82_1322	2214436	C	T	synonymous_variant	L1_S98_L001_R2_001.calls.annotate	222	241
LF82_1322	2214436	C	T	synonymous_variant	L2_S99_L001_R2_001.calls.annotate	222	250
LF82_1322	2214436	C	T	synonymous_variant	L3_S100_L001_R2_001.calls.annotate	222	238
LF82_1322	2214451	C	G	synonymous_variant	16553_MJO-PA-LB_2.calls.annotate	222	51
LF82_1322	2214451	C	G	synonymous_variant	16554_ANNE-PA-LB_2.calls.annotate	202	18
LF82_1322	2214451	C	G	synonymous_variant	16555_CMC-PA-LB_2.calls.annotate	222	68
LF82_1322	2214451	C	G	synonymous_variant	2958-CMcC.calls.annotate	222	122
LF82_1322	2214451	C	G	synonymous_variant	6428_5XPA_LF82_Michiko.calls.annotate	222	66
LF82_1322	2214451	C	G	synonymous_variant	6429_5XPA_LF82_MJO.calls.annotate	222	132
LF82_1322	2214451	C	G	synonymous_variant	6548_LF82x5Glucose1.calls.annotate	222	236
LF82_1322	2214451	C	G	synonymous_variant	6549_LF82x5Glucose2.calls.annotate	222	217
LF82_1322	2214451	C	G	synonymous_variant	6550_LF82x5Glucose3_2.calls.annotate	222	181
LF82_1322	2214451	C	G	synonymous_variant	L1_S98_L001_R2_001.calls.annotate	222	250
LF82_1322	2214451	C	G	synonymous_variant	L2_S99_L001_R2_001.calls.annotate	222	251
LF82_1322	2214451	C	G	synonymous_variant	L3_S100_L001_R2_001.calls.annotate	222	246
LF82_1322	2214475	T	C	synonymous_variant	16553_MJO-PA-LB_2.calls.annotate	222	55
LF82_1322	2214475	T	C	synonymous_variant	16554_ANNE-PA-LB_2.calls.annotate	221	20
LF82_1322	2214475	T	C	synonymous_variant	16555_CMC-PA-LB_2.calls.annotate	222	65
LF82_1322	2214475	T	C	synonymous_variant	2958-CMcC.calls.annotate	222	109
LF82_1322	2214475	T	C	synonymous_variant	6428_5XPA_LF82_Michiko.calls.annotate	222	65
LF82_1322	2214475	T	C	synonymous_variant	6429_5XPA_LF82_MJO.calls.annotate	222	129
LF82_1322	2214475	T	C	synonymous_variant	6548_LF82x5Glucose1.calls.annotate	222	242
LF82_1322	2214475	T	C	synonymous_variant	6549_LF82x5Glucose2.calls.annotate	222	194
LF82_1322	2214475	T	C	synonymous_variant	6550_LF82x5Glucose3_2.calls.annotate	222	194
LF82_1322	2214475	T	C	synonymous_variant	L1_S98_L001_R2_001.calls.annotate	222	250
LF82_1322	2214475	T	C	synonymous_variant	L2_S99_L001_R2_001.calls.annotate	222	248
LF82_1322	2214475	T	C	synonymous_variant	L3_S100_L001_R2_001.calls.annotate	222	248
LF82_1322	2214488	C	T	synonymous_variant	16553_MJO-PA-LB_2.calls.annotate	222	49
LF82_1322	2214488	C	T	synonymous_variant	16554_ANNE-PA-LB_2.calls.annotate	221	22
LF82_1322	2214488	C	T	synonymous_variant	16555_CMC-PA-LB_2.calls.annotate	222	66
LF82_1322	2214488	C	T	synonymous_variant	2958-CMcC.calls.annotate	222	109
LF82_1322	2214488	C	T	synonymous_variant	6428_5XPA_LF82_Michiko.calls.annotate	222	63
LF82_1322	2214488	C	T	synonymous_variant	6429_5XPA_LF82_MJO.calls.annotate	222	123
LF82_1322	2214488	C	T	synonymous_variant	6548_LF82x5Glucose1.calls.annotate	222	240
LF82_1322	2214488	C	T	synonymous_variant	6549_LF82x5Glucose2.calls.annotate	222	191
LF82_1322	2214488	C	T	synonymous_variant	6550_LF82x5Glucose3_2.calls.annotate	222	190
LF82_1322	2214488	C	T	synonymous_variant	L1_S98_L001_R2_001.calls.annotate	222	246
LF82_1322	2214488	C	T	synonymous_variant	L2_S99_L001_R2_001.calls.annotate	222	249
LF82_1322	2214488	C	T	synonymous_variant	L3_S100_L001_R2_001.calls.annotate	222	251
LF82_1322	2214491	T	C	synonymous_variant	16553_MJO-PA-LB_2.calls.annotate	222	49
LF82_1322	2214491	T	C	synonymous_variant	16554_ANNE-PA-LB_2.calls.annotate	221	22
LF82_1322	2214491	T	C	synonymous_variant	16555_CMC-PA-LB_2.calls.annotate	222	66
LF82_1322	2214491	T	C	synonymous_variant	2958-CMcC.calls.annotate	222	110
LF82_1322	2214491	T	C	synonymous_variant	6428_5XPA_LF82_Michiko.calls.annotate	222	63
LF82_1322	2214491	T	C	synonymous_variant	6429_5XPA_LF82_MJO.calls.annotate	222	123
LF82_1322	2214491	T	C	synonymous_variant	6548_LF82x5Glucose1.calls.annotate	222	240
LF82_1322	2214491	T	C	synonymous_variant	6549_LF82x5Glucose2.calls.annotate	222	193
LF82_1322	2214491	T	C	synonymous_variant	6550_LF82x5Glucose3_2.calls.annotate	222	190
LF82_1322	2214491	T	C	synonymous_variant	L1_S98_L001_R2_001.calls.annotate	222	250
LF82_1322	2214491	T	C	synonymous_variant	L2_S99_L001_R2_001.calls.annotate	222	250
LF82_1322	2214491	T	C	synonymous_variant	L3_S100_L001_R2_001.calls.annotate	222	253
LF82_1322	2214511	A	G	synonymous_variant	16553_MJO-PA-LB_2.calls.annotate	222	52
LF82_1322	2214511	A	G	synonymous_variant	16554_ANNE-PA-LB_2.calls.annotate	221	23
LF82_1322	2214511	A	G	synonymous_variant	16555_CMC-PA-LB_2.calls.annotate	222	66
LF82_1322	2214511	A	G	synonymous_variant	2958-CMcC.calls.annotate	222	99
LF82_1322	2214511	A	G	synonymous_variant	6428_5XPA_LF82_Michiko.calls.annotate	222	62
LF82_1322	2214511	A	G	synonymous_variant	6429_5XPA_LF82_MJO.calls.annotate	222	132
LF82_1322	2214511	A	G	synonymous_variant	6548_LF82x5Glucose1.calls.annotate	222	242
LF82_1322	2214511	A	G	synonymous_variant	6549_LF82x5Glucose2.calls.annotate	222	187
LF82_1322	2214511	A	G	synonymous_variant	6550_LF82x5Glucose3_2.calls.annotate	222	182
LF82_1322	2214511	A	G	synonymous_variant	L1_S98_L001_R2_001.calls.annotate	222	249
LF82_1322	2214511	A	G	synonymous_variant	L2_S99_L001_R2_001.calls.annotate	222	251
LF82_1322	2214511	A	G	synonymous_variant	L3_S100_L001_R2_001.calls.annotate	222	252
LF82_1322	2214520	G	A	synonymous_variant	16553_MJO-PA-LB_2.calls.annotate	222	51
LF82_1322	2214520	G	A	synonymous_variant	16554_ANNE-PA-LB_2.calls.annotate	221	23
LF82_1322	2214520	G	A	synonymous_variant	16555_CMC-PA-LB_2.calls.annotate	222	61
LF82_1322	2214520	G	A	synonymous_variant	2958-CMcC.calls.annotate	222	98
LF82_1322	2214520	G	A	synonymous_variant	6428_5XPA_LF82_Michiko.calls.annotate	222	61
LF82_1322	2214520	G	A	synonymous_variant	6429_5XPA_LF82_MJO.calls.annotate	222	126
LF82_1322	2214520	G	A	synonymous_variant	6548_LF82x5Glucose1.calls.annotate	222	228
LF82_1322	2214520	G	A	synonymous_variant	6549_LF82x5Glucose2.calls.annotate	222	178
LF82_1322	2214520	G	A	synonymous_variant	6550_LF82x5Glucose3_2.calls.annotate	222	177
LF82_1322	2214520	G	A	synonymous_variant	L1_S98_L001_R2_001.calls.annotate	222	246
LF82_1322	2214520	G	A	synonymous_variant	L2_S99_L001_R2_001.calls.annotate	222	245
LF82_1322	2214520	G	A	synonymous_variant	L3_S100_L001_R2_001.calls.annotate	222	250
LF82_1322	2214544	A	G	synonymous_variant	16553_MJO-PA-LB_2.calls.annotate	222	37
LF82_1322	2214544	A	G	synonymous_variant	16554_ANNE-PA-LB_2.calls.annotate	220	19
LF82_1322	2214544	A	G	synonymous_variant	16555_CMC-PA-LB_2.calls.annotate	222	63
LF82_1322	2214544	A	G	synonymous_variant	2958-CMcC.calls.annotate	222	86
LF82_1322	2214544	A	G	synonymous_variant	6428_5XPA_LF82_Michiko.calls.annotate	222	61
LF82_1322	2214544	A	G	synonymous_variant	6429_5XPA_LF82_MJO.calls.annotate	222	138
LF82_1322	2214544	A	G	synonymous_variant	6548_LF82x5Glucose1.calls.annotate	222	219
LF82_1322	2214544	A	G	synonymous_variant	6549_LF82x5Glucose2.calls.annotate	222	181
LF82_1322	2214544	A	G	synonymous_variant	6550_LF82x5Glucose3_2.calls.annotate	222	175
LF82_1322	2214544	A	G	synonymous_variant	L1_S98_L001_R2_001.calls.annotate	222	247
LF82_1322	2214544	A	G	synonymous_variant	L2_S99_L001_R2_001.calls.annotate	222	251
LF82_1322	2214544	A	G	synonymous_variant	L3_S100_L001_R2_001.calls.annotate	222	251
LF82_1322	2214577	G	A	synonymous_variant	16553_MJO-PA-LB_2.calls.annotate	222	29
LF82_1322	2214577	G	A	synonymous_variant	16554_ANNE-PA-LB_2.calls.annotate	220	24
LF82_1322	2214577	G	A	synonymous_variant	16555_CMC-PA-LB_2.calls.annotate	222	62
LF82_1322	2214577	G	A	synonymous_variant	2958-CMcC.calls.annotate	222	83
LF82_1322	2214577	G	A	synonymous_variant	6428_5XPA_LF82_Michiko.calls.annotate	222	62
LF82_1322	2214577	G	A	synonymous_variant	6429_5XPA_LF82_MJO.calls.annotate	222	104
LF82_1322	2214577	G	A	synonymous_variant	6548_LF82x5Glucose1.calls.annotate	222	210
LF82_1322	2214577	G	A	synonymous_variant	6549_LF82x5Glucose2.calls.annotate	222	166
LF82_1322	2214577	G	A	synonymous_variant	6550_LF82x5Glucose3_2.calls.annotate	222	155
LF82_1322	2214577	G	A	synonymous_variant	L1_S98_L001_R2_001.calls.annotate	222	245
LF82_1322	2214577	G	A	synonymous_variant	L2_S99_L001_R2_001.calls.annotate	222	250
LF82_1322	2214577	G	A	synonymous_variant	L3_S100_L001_R2_001.calls.annotate	222	249
LF82_1322	2214583	A	G	synonymous_variant	16553_MJO-PA-LB_2.calls.annotate	222	28
LF82_1322	2214583	A	G	synonymous_variant	16554_ANNE-PA-LB_2.calls.annotate	220	22
LF82_1322	2214583	A	G	synonymous_variant	16555_CMC-PA-LB_2.calls.annotate	222	63
LF82_1322	2214583	A	G	synonymous_variant	2958-CMcC.calls.annotate	222	85
LF82_1322	2214583	A	G	synonymous_variant	6428_5XPA_LF82_Michiko.calls.annotate	222	62
LF82_1322	2214583	A	G	synonymous_variant	6429_5XPA_LF82_MJO.calls.annotate	222	107
LF82_1322	2214583	A	G	synonymous_variant	6548_LF82x5Glucose1.calls.annotate	222	217
LF82_1322	2214583	A	G	synonymous_variant	6549_LF82x5Glucose2.calls.annotate	222	182
LF82_1322	2214583	A	G	synonymous_variant	6550_LF82x5Glucose3_2.calls.annotate	222	161
LF82_1322	2214583	A	G	synonymous_variant	L1_S98_L001_R2_001.calls.annotate	222	245
LF82_1322	2214583	A	G	synonymous_variant	L2_S99_L001_R2_001.calls.annotate	222	249
LF82_1322	2214583	A	G	synonymous_variant	L3_S100_L001_R2_001.calls.annotate	222	249
LF82_1322	2214590	G	A	missense_variant	16553_MJO-PA-LB_2.calls.annotate	222	26
LF82_1322	2214590	G	A	missense_variant	16554_ANNE-PA-LB_2.calls.annotate	221	18
LF82_1322	2214590	G	A	missense_variant	16555_CMC-PA-LB_2.calls.annotate	222	64
LF82_1322	2214590	G	A	missense_variant	2958-CMcC.calls.annotate	222	83
LF82_1322	2214590	G	A	missense_variant	6428_5XPA_LF82_Michiko.calls.annotate	222	60
LF82_1322	2214590	G	A	missense_variant	6429_5XPA_LF82_MJO.calls.annotate	222	96
LF82_1322	2214590	G	A	missense_variant	6548_LF82x5Glucose1.calls.annotate	222	208
LF82_1322	2214590	G	A	missense_variant	6549_LF82x5Glucose2.calls.annotate	222	169
LF82_1322	2214590	G	A	missense_variant	6550_LF82x5Glucose3_2.calls.annotate	222	153
LF82_1322	2214590	G	A	missense_variant	L1_S98_L001_R2_001.calls.annotate	222	240
LF82_1322	2214590	G	A	missense_variant	L2_S99_L001_R2_001.calls.annotate	222	246
LF82_1322	2214590	G	A	missense_variant	L3_S100_L001_R2_001.calls.annotate	222	242
LF82_1322	2214592	T	A	synonymous_variant	16553_MJO-PA-LB_2.calls.annotate	222	27
LF82_1322	2214592	T	A	synonymous_variant	16554_ANNE-PA-LB_2.calls.annotate	221	18
LF82_1322	2214592	T	A	synonymous_variant	16555_CMC-PA-LB_2.calls.annotate	222	65
LF82_1322	2214592	T	A	synonymous_variant	2958-CMcC.calls.annotate	222	87
LF82_1322	2214592	T	A	synonymous_variant	6428_5XPA_LF82_Michiko.calls.annotate	222	60
LF82_1322	2214592	T	A	synonymous_variant	6429_5XPA_LF82_MJO.calls.annotate	222	96
LF82_1322	2214592	T	A	synonymous_variant	6548_LF82x5Glucose1.calls.annotate	222	209
LF82_1322	2214592	T	A	synonymous_variant	6549_LF82x5Glucose2.calls.annotate	222	168
LF82_1322	2214592	T	A	synonymous_variant	6550_LF82x5Glucose3_2.calls.annotate	222	153
LF82_1322	2214592	T	A	synonymous_variant	L1_S98_L001_R2_001.calls.annotate	222	241
LF82_1322	2214592	T	A	synonymous_variant	L2_S99_L001_R2_001.calls.annotate	222	246
LF82_1322	2214592	T	A	synonymous_variant	L3_S100_L001_R2_001.calls.annotate	222	244
LF82_1322	2214598	G	A	synonymous_variant	16553_MJO-PA-LB_2.calls.annotate	222	27
LF82_1322	2214598	G	A	synonymous_variant	16554_ANNE-PA-LB_2.calls.annotate	221	18
LF82_1322	2214598	G	A	synonymous_variant	16555_CMC-PA-LB_2.calls.annotate	222	66
LF82_1322	2214598	G	A	synonymous_variant	2958-CMcC.calls.annotate	222	92
LF82_1322	2214598	G	A	synonymous_variant	6428_5XPA_LF82_Michiko.calls.annotate	222	59
LF82_1322	2214598	G	A	synonymous_variant	6429_5XPA_LF82_MJO.calls.annotate	222	98
LF82_1322	2214598	G	A	synonymous_variant	6548_LF82x5Glucose1.calls.annotate	222	214
LF82_1322	2214598	G	A	synonymous_variant	6549_LF82x5Glucose2.calls.annotate	222	176
LF82_1322	2214598	G	A	synonymous_variant	6550_LF82x5Glucose3_2.calls.annotate	222	155
LF82_1322	2214598	G	A	synonymous_variant	L1_S98_L001_R2_001.calls.annotate	222	240
LF82_1322	2214598	G	A	synonymous_variant	L2_S99_L001_R2_001.calls.annotate	222	250
LF82_1322	2214598	G	A	synonymous_variant	L3_S100_L001_R2_001.calls.annotate	222	242
LF82_1322	2214601	A	G	synonymous_variant	16553_MJO-PA-LB_2.calls.annotate	222	27
LF82_1322	2214601	A	G	synonymous_variant	16554_ANNE-PA-LB_2.calls.annotate	221	18
LF82_1322	2214601	A	G	synonymous_variant	16555_CMC-PA-LB_2.calls.annotate	222	68
LF82_1322	2214601	A	G	synonymous_variant	2958-CMcC.calls.annotate	222	94
LF82_1322	2214601	A	G	synonymous_variant	6428_5XPA_LF82_Michiko.calls.annotate	222	60
LF82_1322	2214601	A	G	synonymous_variant	6429_5XPA_LF82_MJO.calls.annotate	222	104
LF82_1322	2214601	A	G	synonymous_variant	6548_LF82x5Glucose1.calls.annotate	222	221
LF82_1322	2214601	A	G	synonymous_variant	6549_LF82x5Glucose2.calls.annotate	222	178
LF82_1322	2214601	A	G	synonymous_variant	6550_LF82x5Glucose3_2.calls.annotate	222	154
LF82_1322	2214601	A	G	synonymous_variant	L1_S98_L001_R2_001.calls.annotate	222	245
LF82_1322	2214601	A	G	synonymous_variant	L2_S99_L001_R2_001.calls.annotate	222	252
LF82_1322	2214601	A	G	synonymous_variant	L3_S100_L001_R2_001.calls.annotate	222	251
LF82_1322	2214619	A	T	synonymous_variant	16553_MJO-PA-LB_2.calls.annotate	222	35
LF82_1322	2214619	A	T	synonymous_variant	16554_ANNE-PA-LB_2.calls.annotate	221	19
LF82_1322	2214619	A	T	synonymous_variant	16555_CMC-PA-LB_2.calls.annotate	222	62
LF82_1322	2214619	A	T	synonymous_variant	2958-CMcC.calls.annotate	222	97
LF82_1322	2214619	A	T	synonymous_variant	6428_5XPA_LF82_Michiko.calls.annotate	222	64
LF82_1322	2214619	A	T	synonymous_variant	6429_5XPA_LF82_MJO.calls.annotate	222	104
LF82_1322	2214619	A	T	synonymous_variant	6548_LF82x5Glucose1.calls.annotate	222	224
LF82_1322	2214619	A	T	synonymous_variant	6549_LF82x5Glucose2.calls.annotate	222	182
LF82_1322	2214619	A	T	synonymous_variant	6550_LF82x5Glucose3_2.calls.annotate	222	165
LF82_1322	2214619	A	T	synonymous_variant	L1_S98_L001_R2_001.calls.annotate	222	250
LF82_1322	2214619	A	T	synonymous_variant	L2_S99_L001_R2_001.calls.annotate	222	251
LF82_1322	2214619	A	T	synonymous_variant	L3_S100_L001_R2_001.calls.annotate	222	245
LF82_1322	2214622	T	C	synonymous_variant	16553_MJO-PA-LB_2.calls.annotate	222	35
LF82_1322	2214622	T	C	synonymous_variant	16554_ANNE-PA-LB_2.calls.annotate	222	19
LF82_1322	2214622	T	C	synonymous_variant	16555_CMC-PA-LB_2.calls.annotate	222	60
LF82_1322	2214622	T	C	synonymous_variant	2958-CMcC.calls.annotate	222	97
LF82_1322	2214622	T	C	synonymous_variant	6428_5XPA_LF82_Michiko.calls.annotate	222	60
LF82_1322	2214622	T	C	synonymous_variant	6429_5XPA_LF82_MJO.calls.annotate	222	103
LF82_1322	2214622	T	C	synonymous_variant	6548_LF82x5Glucose1.calls.annotate	222	224
LF82_1322	2214622	T	C	synonymous_variant	6549_LF82x5Glucose2.calls.annotate	222	181
LF82_1322	2214622	T	C	synonymous_variant	6550_LF82x5Glucose3_2.calls.annotate	222	164
LF82_1322	2214622	T	C	synonymous_variant	L1_S98_L001_R2_001.calls.annotate	222	250
LF82_1322	2214622	T	C	synonymous_variant	L2_S99_L001_R2_001.calls.annotate	222	253
LF82_1322	2214622	T	C	synonymous_variant	L3_S100_L001_R2_001.calls.annotate	222	245
LF82_1322	2214625	T	C	synonymous_variant	16553_MJO-PA-LB_2.calls.annotate	222	35
LF82_1322	2214625	T	C	synonymous_variant	16554_ANNE-PA-LB_2.calls.annotate	221	19
LF82_1322	2214625	T	C	synonymous_variant	16555_CMC-PA-LB_2.calls.annotate	222	59
LF82_1322	2214625	T	C	synonymous_variant	2958-CMcC.calls.annotate	222	96
LF82_1322	2214625	T	C	synonymous_variant	6428_5XPA_LF82_Michiko.calls.annotate	222	57
LF82_1322	2214625	T	C	synonymous_variant	6429_5XPA_LF82_MJO.calls.annotate	222	107
LF82_1322	2214625	T	C	synonymous_variant	6548_LF82x5Glucose1.calls.annotate	222	222
LF82_1322	2214625	T	C	synonymous_variant	6549_LF82x5Glucose2.calls.annotate	222	178
LF82_1322	2214625	T	C	synonymous_variant	6550_LF82x5Glucose3_2.calls.annotate	222	172
LF82_1322	2214625	T	C	synonymous_variant	L1_S98_L001_R2_001.calls.annotate	222	249
LF82_1322	2214625	T	C	synonymous_variant	L2_S99_L001_R2_001.calls.annotate	222	254
LF82_1322	2214625	T	C	synonymous_variant	L3_S100_L001_R2_001.calls.annotate	222	246
LF82_1322	2214640	C	T	synonymous_variant	16553_MJO-PA-LB_2.calls.annotate	222	36
LF82_1322	2214640	C	T	synonymous_variant	16554_ANNE-PA-LB_2.calls.annotate	221	20
LF82_1322	2214640	C	T	synonymous_variant	16555_CMC-PA-LB_2.calls.annotate	222	61
LF82_1322	2214640	C	T	synonymous_variant	2958-CMcC.calls.annotate	222	101
LF82_1322	2214640	C	T	synonymous_variant	6428_5XPA_LF82_Michiko.calls.annotate	222	60
LF82_1322	2214640	C	T	synonymous_variant	6429_5XPA_LF82_MJO.calls.annotate	222	112
LF82_1322	2214640	C	T	synonymous_variant	6548_LF82x5Glucose1.calls.annotate	222	250
LF82_1322	2214640	C	T	synonymous_variant	6549_LF82x5Glucose2.calls.annotate	222	184
LF82_1322	2214640	C	T	synonymous_variant	6550_LF82x5Glucose3_2.calls.annotate	222	179
LF82_1322	2214640	C	T	synonymous_variant	L1_S98_L001_R2_001.calls.annotate	222	250
LF82_1322	2214640	C	T	synonymous_variant	L2_S99_L001_R2_001.calls.annotate	222	244
LF82_1322	2214640	C	T	synonymous_variant	L3_S100_L001_R2_001.calls.annotate	222	250
LF82_1322	2214658	T	C	synonymous_variant	16553_MJO-PA-LB_2.calls.annotate	222	34
LF82_1322	2214658	T	C	synonymous_variant	16554_ANNE-PA-LB_2.calls.annotate	222	24
LF82_1322	2214658	T	C	synonymous_variant	16555_CMC-PA-LB_2.calls.annotate	222	58
LF82_1322	2214658	T	C	synonymous_variant	2958-CMcC.calls.annotate	222	110
LF82_1322	2214658	T	C	synonymous_variant	6428_5XPA_LF82_Michiko.calls.annotate	222	64
LF82_1322	2214658	T	C	synonymous_variant	6429_5XPA_LF82_MJO.calls.annotate	222	108
LF82_1322	2214658	T	C	synonymous_variant	6548_LF82x5Glucose1.calls.annotate	222	249
LF82_1322	2214658	T	C	synonymous_variant	6549_LF82x5Glucose2.calls.annotate	222	185
LF82_1322	2214658	T	C	synonymous_variant	6550_LF82x5Glucose3_2.calls.annotate	222	179
LF82_1322	2214658	T	C	synonymous_variant	L1_S98_L001_R2_001.calls.annotate	222	250
LF82_1322	2214658	T	C	synonymous_variant	L2_S99_L001_R2_001.calls.annotate	222	249
LF82_1322	2214658	T	C	synonymous_variant	L3_S100_L001_R2_001.calls.annotate	222	244
LF82_1322	2214661	T	C	synonymous_variant	16553_MJO-PA-LB_2.calls.annotate	222	34
LF82_1322	2214661	T	C	synonymous_variant	16554_ANNE-PA-LB_2.calls.annotate	222	24
LF82_1322	2214661	T	C	synonymous_variant	16555_CMC-PA-LB_2.calls.annotate	222	58
LF82_1322	2214661	T	C	synonymous_variant	2958-CMcC.calls.annotate	222	109
LF82_1322	2214661	T	C	synonymous_variant	6428_5XPA_LF82_Michiko.calls.annotate	222	64
LF82_1322	2214661	T	C	synonymous_variant	6429_5XPA_LF82_MJO.calls.annotate	222	108
LF82_1322	2214661	T	C	synonymous_variant	6548_LF82x5Glucose1.calls.annotate	222	250
LF82_1322	2214661	T	C	synonymous_variant	6549_LF82x5Glucose2.calls.annotate	222	186
LF82_1322	2214661	T	C	synonymous_variant	6550_LF82x5Glucose3_2.calls.annotate	222	179
LF82_1322	2214661	T	C	synonymous_variant	L1_S98_L001_R2_001.calls.annotate	222	252
LF82_1322	2214661	T	C	synonymous_variant	L2_S99_L001_R2_001.calls.annotate	222	248
LF82_1322	2214661	T	C	synonymous_variant	L3_S100_L001_R2_001.calls.annotate	222	246
LF82_1322	2214706	T	A	synonymous_variant	16553_MJO-PA-LB_2.calls.annotate	222	29
LF82_1322	2214706	T	A	synonymous_variant	16554_ANNE-PA-LB_2.calls.annotate	222	21
LF82_1322	2214706	T	A	synonymous_variant	16555_CMC-PA-LB_2.calls.annotate	222	63
LF82_1322	2214706	T	A	synonymous_variant	2958-CMcC.calls.annotate	222	102
LF82_1322	2214706	T	A	synonymous_variant	6428_5XPA_LF82_Michiko.calls.annotate	222	63
LF82_1322	2214706	T	A	synonymous_variant	6429_5XPA_LF82_MJO.calls.annotate	222	122
LF82_1322	2214706	T	A	synonymous_variant	6548_LF82x5Glucose1.calls.annotate	222	240
LF82_1322	2214706	T	A	synonymous_variant	6549_LF82x5Glucose2.calls.annotate	222	204
LF82_1322	2214706	T	A	synonymous_variant	6550_LF82x5Glucose3_2.calls.annotate	222	168
LF82_1322	2214706	T	A	synonymous_variant	L1_S98_L001_R2_001.calls.annotate	222	242
LF82_1322	2214706	T	A	synonymous_variant	L2_S99_L001_R2_001.calls.annotate	222	250
LF82_1322	2214706	T	A	synonymous_variant	L3_S100_L001_R2_001.calls.annotate	222	245
LF82_1322	2214727	G	A	synonymous_variant	16553_MJO-PA-LB_2.calls.annotate	222	25
LF82_1322	2214727	G	A	synonymous_variant	16554_ANNE-PA-LB_2.calls.annotate	222	22
LF82_1322	2214727	G	A	synonymous_variant	16555_CMC-PA-LB_2.calls.annotate	222	67
LF82_1322	2214727	G	A	synonymous_variant	2958-CMcC.calls.annotate	222	97
LF82_1322	2214727	G	A	synonymous_variant	6428_5XPA_LF82_Michiko.calls.annotate	222	59
LF82_1322	2214727	G	A	synonymous_variant	6429_5XPA_LF82_MJO.calls.annotate	222	110
LF82_1322	2214727	G	A	synonymous_variant	6548_LF82x5Glucose1.calls.annotate	222	239
LF82_1322	2214727	G	A	synonymous_variant	6549_LF82x5Glucose2.calls.annotate	222	201
LF82_1322	2214727	G	A	synonymous_variant	6550_LF82x5Glucose3_2.calls.annotate	222	166
LF82_1322	2214727	G	A	synonymous_variant	L1_S98_L001_R2_001.calls.annotate	222	242
LF82_1322	2214727	G	A	synonymous_variant	L2_S99_L001_R2_001.calls.annotate	222	245
LF82_1322	2214727	G	A	synonymous_variant	L3_S100_L001_R2_001.calls.annotate	222	250
LF82_1322	2214748	C	T	synonymous_variant	16553_MJO-PA-LB_2.calls.annotate	222	27
LF82_1322	2214748	C	T	synonymous_variant	16554_ANNE-PA-LB_2.calls.annotate	178	20
LF82_1322	2214748	C	T	synonymous_variant	16555_CMC-PA-LB_2.calls.annotate	222	64
LF82_1322	2214748	C	T	synonymous_variant	2958-CMcC.calls.annotate	222	93
LF82_1322	2214748	C	T	synonymous_variant	6428_5XPA_LF82_Michiko.calls.annotate	222	65
LF82_1322	2214748	C	T	synonymous_variant	6429_5XPA_LF82_MJO.calls.annotate	222	114
[truncated: 1,650 more rows]
